# Supplementary material for: Social media trends in obstetrics and gynecology residency programs on Instagram and X (Twitter)
Source: PLoS One. 2024 May 6;19(5):e0296930. doi: 10.1371/journal.pone.0296930 (PMC11073692; doi:10.1371/journal.pone.0296930)
Supplement: S1 Data — (XLSX) [file pone.0296930.s005.xlsx]

## Sheet: All programs
Program Name	Location	City Size	Type of Program (Academic?)	FREIDA	Program Size	Doximity Ranking Reputation	Instagram Account? (Yes/No)	Instagram site	Residency specific?	Instagram date first post	Posts Insta	Followers Insta #	Following Insta #	Who runs insta?	Other Comments Instagram	Response time	Sent???	Highlight Reel	Diversity Post?	Twitter Account?	Twitter website	Twitter residency specific??	Twitter year	TW Following #	TW Followers #
Howard University Program	Washington D.C.	Large Metropolitan		Academic	16	133	Yes	https://www.instagram.com/howardobgyn	?	2021-02-02	21	485	84				Y	No	No	No
Boston University Medical Center Program	Boston, MA	Large Metropolitan		Academic	20	105	Yes	https://www.instagram.com/bmcobgyn	no	2020-08-03	78	1192	144				Y	yes	yes	No
Emory University School of Medicine Program	Atlanta, GA	Large Metropolitan	Academic	Academic	36	52	Yes	https://www.instagram.com/emorygynob	no	2018-06-26	713	1763	128	Communications Manager		17 days	R	Yes	Yes	Yes	https://twitter.com/EmoryGynOb	No	2013-05-01	305	1643
Washington University/B-JH/SLCH Consortium Program	St. Louis, MO	Large Metropolitan	Academic	Academic	36	10	Yes	https://www.instagram.com/washuobgyn	no	2019-07-02	238	2044	772	Marketing manager	Feedback PD, residents	8 days	R	Yes	Yes	Yes	https://twitter.com/WashU_OBGYN	No	2009-11-01	885	3046
University of Wisconsin Hospitals and Clinics Program	Madison, WI	Metropolitan		Academic	28	74	Yes	https://www.instagram.com/wiscobgyn	no	2017-08-14	416	1537	328				Y	Yes	Yes	Yes	https://twitter.com/WiscObGyn	No	2013-04-01	748	1649
Meharry Medical College Program	Nashville, TN	Large Metropolitan		Both	12	162	Yes	https://www.instagram.com/mmcobgyn	Unknown	2018-02-02	5	117	3				Y	No	No	No
Abington Memorial Hospital Program	Abington, PA	Large Metropolitan	Both	Both	24	34	Yes	https://www.instagram.com/abingtonobgyn/	yes	2019-10-22	162	1118	342	Residents		16 days	R	yes	yes	Yes	https://twitter.com/Abington_ObGyn	Yes	2020-06-01	137	572
Allegheny Health Network Medical Education Consortium (WPH) Program	Pittsburgh, PA	Large Metropolitan	Community	Both	20	123	Yes	https://www.instagram.com/ahnobgynresidency	yes	2018-08-08	76	598	151	Residents + PD		37 days	R	yes	yes	No
Advocate Health Care/Advocate Illinois Masonic Medical Center Program	Chicago, IL	Large Metropolitan		Both	12	229	Yes	https://www.instagram.com/aimmcobgyn	yes	2018-04-01	39	413	131				Y	Yes	Yes	No
Advocate Health Care/Advocate Lutheran General Hospital Program	Park Ridge, IL	Large Metropolitan		Both	16	53	Yes	https://www.instagram.com/alghobgyn	yes	2017-09-21	85	625	46				Y	yes	no	Yes	https://twitter.com/ALGHObGyn	No	2017-03-01	0	1
Albany Medical Center Program	Albany, NY	Metropolitan		Academic	24	139	Yes	https://www.instagram.com/amc_obgyn	yes	2019-03-30	142	993	142				Y	yes	no	No
AMITA Health/Saint Francis Program	Evanston, IL	Large Metropolitan	Community	Both	24	238	Yes	https://www.instagram.com/amita_obgynresidents	yes	2019-07-01	474	975	154	Residents		4 days	R	yes	yes	No
Anne Arundel Medical Center Program	Annapolis, MD	Small urban		Both	16	183	Yes	https://www.instagram.com/annearundelobgynresidents	yes	2020-06-29	46	427	107				Y	Yes	No	No
Arrowhead Regional Medical Center Program	Colton, CA	Large Metropolitan		Both	12	256	Yes	https://www.instagram.com/armcobgyn	yes	2020-08-12	34	680	392	residents			Y	No	No	No
Ascension Genesys Hospital Program	Grand Blanc, MI	Medium-size urban		Community	12	231	Yes	https://www.instagram.com/ascensiongen.obgyn	yes	2020-08-20	38	557	61				Y	yes	no	No
Atlantic Health System/Morristown Medical Center Program	Morristown, NJ	Large Metropolitan	Both	Both	20	102	Yes	https://www.instagram.com/atlantichealth_obgyn_residency	yes	2021-08-29	15	330	145	Residents		26 hours	R	Yes	No	No
Atrium Health Navicent The Medical Center/Mercer University School of Medicine Program	Macon, Ga	Medium-size urban		Both	16	211	Yes	https://www.instagram.com/atriumnavicentobgyn	yes	2020-09-08	34	464	199				Y	Yes	No	No
Aultman Hospital/NEOMED Program	Canton, OH	Medium-size urban		Both	20	210	Yes	https://www.instagram.com/aultmanobgynresidency	yes	2020-08-08	61	519	102				Y	yes	no	No
Aurora Health Care Program	Milwaukee, WI	Large Metropolitan		Community	12	258	Yes	https://www.instagram.com/auroraobgyn_residency	yes	2020-08-17	154	678	119	Residents			Y	Yes	Yes	No
Baptist Memorial Medical Education Program	Memphis, TN	Large Metropolitan	Community	Both	16	259	Yes	https://www.instagram.com/baptistobgynresidents	yes	2021-06-30	21	149	12	residents	*Initial accreditation 2020	26 days	R	Yes	No	No
Baylor College of Medicine Program	Houston, TX	Large Metropolitan	Academic	Academic	48	43	Yes	https://www.instagram.com/bcm_obgyn	yes	2020-08-04	145	1436	1150	Residents + Admin Staff		14 days	R	Yes	Yes	No
Beaumont Health (Farmington Hills) Program	Farmington Hills, MI	Large Metropolitan		Community	8	228	Yes	https://www.instagram.com/beaumontfh_obgyn	yes	2020-09-01	35	504	113				Y	yes	No	Yes	https://twitter.com/beaumontfh_obg	Yes	2020-09-01	18	30
Beaumont Health (Royal Oak) Program	Royal Oak, MI	Large Metropolitan	Both	Both	24	89	Yes	https://www.instagram.com/beaumontobgyn	yes	2020-09-04	75	792	131	Residents		15 days	R	yes	yes	No
Beaumont Health (Trenton) Program	Trenton, MI	Large Metropolitan		Both	8	224	Yes	https://www.instagram.com/beaumonttrentonobgyn	yes	2021-09-07	44	133	80	Residents			Y	yes	No	No
Beaumont Health (Dearborn) Program	Dearborn, MI	Large Metropolitan		Both	16	146	Yes	https://www.instagram.com/bhdobgynres	yes	2020-09-14	41	529	414				Y	yes	No	No
Bayfront Health St Petersburg Program	St. Petersburg, FL	Large Metropolitan		Community	16	181	Yes	https://www.instagram.com/bhsp_obgynres	yes	2019-02-15	175	788	337				Y	yes	yes	No
Beth Israel Deaconess Medical Center Program	Boston, MA	Large Metropolitan	Both	Academic	24	46	Yes	https://www.instagram.com/bidmcobgynrez	yes	2020-08-24	220	895	231	Program difrect, communications manager		34 days	R	yes	yes	Yes	https://twitter.com/bidmcobgynrez	Yes	2015-10-01	221	1158
Bridgeport Hospital/Yale University Program	Bridgeport, CT	Metropolitan		Both	16	112	Yes	https://www.instagram.com/bptobgyn	yes	2020-02-05	51	694	278				Y	Yes	No	No
Women and Infants Hospital of Rhode Island/Brown University Program	Providence, RI	Large Metropolitan	Academic	Academic	32	16	Yes	https://www.instagram.com/brownobgynresidency	yes	2017-11-05	202	1479	370	Residents		2 hours	R	Yes	Yes	Yes	https://twitter.com/BrownObGyn	Yes	2009-04-01	95	1094
Texas A&M College of Medicine-Scott and White Medical Center (Temple) Program	Temple. TX	Medium-size urban		Academic	16	84	yes	https://www.instagram.com/bswhtemple_obg	yes	2020-09-03	94	747	655				Y	yes	no	Yes	https://twitter.com/BSWHTemple_OBG	Yes	2020-06-01	85	289
Baylor University Medical Center Program	Dallas, TX	Large Metropolitan	Both	Both	20	167	Yes	https://www.instagram.com/bumcobgyn	yes	2020-06-04	53	978	257	Residents		9 days	R	yes	no	No
Brigham and Women's Hospital/Massachusetts General Hospital Program	Boston, MA	Large Metropolitan		Academic	44	1	Yes	https://www.instagram.com/bwhmghobgyn	yes	2017-10-26	413	1279	114				Y	Yes	Yes	Yes	https://twitter.com/BWHMGHObGyn	Yes	2017-04-01	8	279
Akron General Medical Center/NEOMED Program	Akron, OH	Metropolitan	Both	Both	20	119	Yes	https://www.instagram.com/ccakrongeneral_obgyn	yes	2020-07-22	146	867	634	Residents + Admin Staff		23 days	R	yes	no	No
Christiana Care Health Services Program	Newark, DE	Large Metropolitan	Both	Both	28	39	Yes	https://www.instagram.com/christianacareobgyn	yes	2019-07-12	132	907	178	Residents		10 days	R	yes	no	No
Coney Island Hospital Program	Brooklyn, NY	Large Metropolitan	Residents	Community	12	220	Yes	https://www.instagram.com/cihobgyn	yes	2020-04-19	72	626	234	Residents		4 days	R	yes	yes	No
Cleveland Clinic Foundation Program	Cleveland, OH	Large Metropolitan		Both	28	17	Yes	https://www.instagram.com/cleveland_obgyn_tracks	yes	2020-07-16	96	1187	406				Y	yes	yes	Yes	https://twitter.com/CleObGynTracks	Yes	2018-04-01	534	885
Carolinas Medical Center Program	Charlotte, NC	Large Metropolitan		Both	24	87	Yes	https://www.instagram.com/cmcobgyn	yes	2020-02-02	113	988	112				Y	yes	yes	Yes	https://twitter.com/cmcobgyn	No	2010-04-01	0	12
Central Michigan University College of Medicine Program	Saginaw, MI	Small urban		Academic	16	245	Yes	https://www.instagram.com/cmuobgyn	yes	2018-02-05	95	932	106				Y	yes	yes	No
New York Presbyterian Hospital (Columbia Campus) Program	New York, NY	Large Metropolitan		Academic	24	9	Yes	https://www.instagram.com/columbiaobgyn_residency	yes	2019-10-10	128	1248	145				Y	Yes	Yes	No
Cooper Medical School of Rowan University/Cooper University Hospital Program	Camden, NJ	Small urban	Academic	Academic	16	174	Yes	https://www.instagram.com/cooperobgyn_residency	yes	2019-02-11	194	1211	422	Residents		15 hours	R	yes	yes	No
New York Presbyterian Hospital (Cornell Campus) Program	New York, NY	Large Metropolitan		Academic	25	26	Yes	https://www.instagram.com/cornellobgynresidents	yes	2018-10-29	86	1010	169				Y	yes	no	Yes	https://twitter.com/WCM_OBGYN	No	2019-12-01	148	646
Creighton University School of Medicine (Omaha) Program	Omaha, NE	Metropolitan		Academic	16	176	Yes	https://www.instagram.com/creighton_obgyn	yes	2019-03-20	109	905	332		*Small post women in medicine		Y	yes	Yes	Yes	https://twitter.com/CreightonObgyn	No	2019-03-01	15	247
Crozer-Chester Medical Center Program	Upland, PA	Large Metropolitan	Community	Both	12	189	Yes	https://www.instagram.com/crozer_obgyn	yes	2020-09-15	66	295	102	Residents		10 days	R	Yes	No	No
University of Colorado Program	Aurora, CO	Large Metropolitan	Academic	Academic	37	48	Yes	https://www.instagram.com/cuobgyn	yes	2020-03-08	172	1118	291	Residents		22 hours	R	yes	yes	Yes	https://twitter.com/cuobgynedu	No	2019-10-01	94	89
Creighton University School of Medicine (Phoenix) Program	Phoenix, AZ	Large Metropolitan	Both	Both	38	161	Yes	https://www.instagram.com/cusomphxobgyn	yes	2020-03-20	181	860	575	Residents		5 days	R	yes	yes	Yes	https://twitter.com/CUSOMPhxObGyn	Yes	2020-06-01	107	385
Danbury Hospital Program	Danbury, CT	Small urban	Both	Both	12	188	Yes	https://www.instagram.com/danburyobgyn	yes	2020-10-16	45	458	516	residents + PD		2 days	R	Yes	No	Yes	https://twitter.com/DanburyObGyn	Yes	2020-10-01	0	7
Dartmouth- Hitchcock/Mary Hitchcock Memorial Hospital Program	Lebanon, NH	Small urban		Academic	16	137	Yes	https://www.instagram.com/dartmouthobgynres	yes	2020-08-14	189	649	133	Residents			Y	Yes	Yes	Yes	https://twitter.com/DartObGynres	Yes	2020-08-01	8	116
University of Texas at Austin Dell Medical School Program	Austin ,TX	Large Metropolitan	Academic	Academic	20	56	Yes	https://www.instagram.com/dellmedobgyn	yes	2018-02-04	146	1193	486	Residents		11 hours	R	yes	yes	No
OhioHealth/Doctors Hospital Program	Columbus, OH	Large Metropolitan	Community	Community	24	201	Yes	https://www.instagram.com/dhobgyn	yes	2020-06-16	96	496	227	Residents		14 days	R	Yes	yes	Yes	https://twitter.com/dhobgyn	Yes	2020-09-01	0	5
Detroit Medical Center/Wayne State University Program	Detroit, MI	Large Metropolitan		Academic	40	98	Yes	https://www.instagram.com/dmcobgyn	yes	2020-08-05	14	715	200				Y	Yes	No	No
SUNY Downstate Health Sciences University Program	Brooklyn, NY	Large Metropolitan		Academic	24	88	Yes	https://www.instagram.com/downstate_obgynresidency	yes	2020-01-24	22	766	244				Y	yes	yes	No
Duke University Hospital Program	Durham, NC	Metropolitan	Academic	Academic	36	6	Yes	https://www.instagram.com/dukeobgynresidency	yes	2020-08-13	173	1130	59	Residents		22 days	R	yes	yes	Yes	https://twitter.com/dukeobgyn	No	2011-03-01	346	2169
Vidant Medical Center/East Carolina University Program	Greenville, NC	Small urban		Academic	20	59	Yes	https://www.instagram.com/ecu_obgyn	yes	2019-10-30	71	819	82				Y	no	yes	No
Albert Einstein Healthcare Network Program	Philadelphia, PA	Large Metropolitan		Community	20	233	Yes	https://www.instagram.com/einsteinobgyn	yes	2017-06-19	211	1334	239	Residents			Y	Yes	Yes	No
East Tennessee State University/Quillen College of Medicine Program	Johnson City, TN	Medium-size urban		Academic	13	241	Yes	https://www.instagram.com/etsuobgyn	yes	2020-06-29	62	636	235				Y	yes	no	No
Eastern Virginia Medical School Program	Norfolk, VA	Large Metropolitan	Both	Community	20	45	Yes	https://www.instagram.com/evmsobgynresidency	yes	2020-08-28	146	797	336	Residents		3 days	R	yes	yes	No
Flushing Hospital Medical Center Program	Flushing, NY	Large Metropolitan		Community	13	206	Yes	https://www.instagram.com/fhmcobgynresidency	yes	2021-07-28	43	273	117				Y	Yes	No	No
Garden City Hospital Program	Garden City, MI	Large Metropolitan		Both	12	263	Yes	https://www.instagram.com/gardencityobgyn	yes	2020-08-27	15	384	284				Y	No	No	No
Geisinger Health System Program	Danville, PA	Small urban	Both	Both	16	108	Yes	https://www.instagram.com/geisingerobgyn	yes	2020-07-23	68	981	179	Residents		40 days	R	yes	no	No
Good Samaritan Hospital Medical Center Program	West Islip, NY	Large Metropolitan		Community	16	246	Yes	https://www.instagram.com/goodsamobgyn	yes	2020-08-23	32	800	292	residents			Y	yes	no	No
George Washington University Program	Washington D.C.	Large Metropolitan	Academic	Academic	32	83	Yes	https://www.instagram.com/gwobgyn	yes	2020-02-02	68	1057	247	Residents		23 days	R	yes	yes	Yes	https://twitter.com/GWOBGYN	No	2020-06-01	80	616
Hackensack University Medical Center Program	Hackensack, NJ	Large Metropolitan	Academic	Both	16	212	Yes	https://www.instagram.com/hackensackobgyn	yes	2020-07-11	26	788	657	residents		21 days	R	yes	no	No
Los Angeles County-Harbor-UCLA Medical Center Program	Torrance, CA	Large Metropolitan		Both	20	91	Yes	https://www.instagram.com/harboruclaobgyn	yes	2018-02-03	232	1116	283				Y	yes	yes	Yes	https://twitter.com/HarborObgyn	No	2020-08-01	36	48
University of Hawaii Program	Honolulu, HI	Large Metropolitan	Both	Academic	25	142	Yes	https://www.instagram.com/hawaiiobgyn	yes	2020-07-16	118	1129	424	residents		1.5 hours	R	yes	yes	Yes	https://twitter.com/Uhobgyn	Yes	2011-11-01	113	508
HCA Healthcare/USF Morsani College of Medicine GME: Brandon Regional Hospital Program	Brandon, FL	Large Metropolitan		Community	20	121	Yes	https://www.instagram.com/hcaflbrandonobgyn/	yes	2020-02-03	86	588	89		*small post women in medicine, initial accrediation 2021		Y	yes	yes	No
HCA Healthcare Kansas City/Overland Park Regional Medical Center Program	Overland Park, KS	Large Metropolitan		Community	20	203	Yes	https://www.instagram.com/hcaoprobgyn	yes	2020-08-20	10	378	90	Residents			Y	Yes	No	Yes	https://twitter.com/hcaoprobgyn	Yes	2020-09-01	7	39
Henry Ford Hospital Program	Detroit, MI	Large Metropolitan		Both	20	128	Yes	https://www.instagram.com/hfhobgynres	yes	2019-02-04	37	717	114				Y	Yes	Yes	No
Henry Ford Macomb Hospital Program	Clinton Township, MI	Large Metropolitan		Both	12	268	Yes	https://www.instagram.com/hfmhobgynres	yes	2021-08-19	16	209	65				Y	No	No	No
Methodist Hospital (Houston) Program	Houston, TX	Large Metropolitan	Both	Community	20	192	Yes	https://www.instagram.com/hmhobgynresidents	yes	2021-03-26	165	793	358	Residents		25 days	R	yes	yes	No
Zucker School of Medicine at Hofstra/Northwell Program	Manhasset, NY	Large Metropolitan		Academic	42	22	Yes	https://www.instagram.com/hofstranorthwell_obgyn	yes	2020-09-29	47	936	397	residents			Y	no	no	No
Johns Hopkins University Program	Baltimore, MD	Large Metropolitan		Academic	36	8	Yes	https://www.instagram.com/hopkinsgynob	yes	2020-06-15	158	1425	511				Y	Yes	Yes	Yes	https://twitter.com/HopkinsGynOb	Yes	2020-06-01	163	964
University of Pennsylvania Health System Program	Philadelphia, PA	Large Metropolitan	Academic	Academic	32	24	Yes	https://www.instagram.com/hupobgyn	yes	2020-03-21	201	915	127	Residents		11 days	R	yes	yes	No
Hurley Medical Center/Michigan State University Program	Flint, MI	Medium-size urban	Community	Both	16	234	Yes	https://www.instagram.com/hurleyobgynresidency	yes	2020-08-27	58	568	110	Residents	*PD & GME access	1.5 hours	R	yes	no	No
Inova Fairfax Medical Campus Program	Falls Church, VA	Large Metropolitan		Both	24	147	Yes	https://www.instagram.com/inovaobgynresidency	yes	2020-02-06	64	716	145				Y	Yes	Yes	Yes	https://twitter.com/InovaObgynRes	Yes	2020-07-01	20	189
Inspira Health Network/Inspira Medical Center Vineland Program	Vineland, NJ	Small urban	Community	Community	20	269	Yes	https://www.instagram.com/inspiraobgynresidency	yes	2021-09-06	26	182	185	Residents	*Initial accreditation 2021	< 1 hour	R	Yes	No	No
Indiana University School of Medicine Program	Indianapolis, IN	Large Metropolitan	Academic	Academic	40	104	Yes	https://www.instagram.com/iusmobgyn/	yes	2016-02-21	447	1201	297	PD			N	yes	yes	Yes	https://twitter.com/IUSMOBGYN	No	2016-01-01	504	922
Rutgers Health/Jersey City Medical Center Program	Jersey City, NJ	Large Metropolitan		Both	12	279	Yes	https://www.instagram.com/jcmcobgyn	yes	2020-10-04	34	402	336				Y	Yes	No	No
Sidney Kimmel Medical College at Thomas Jefferson University/TJUH Program	Philadelphia, PA	Large Metropolitan		Academic	31	37	Yes	https://www.instagram.com/jeffersonobgyn	yes	2019-06-14	107	1302	429				Y	Yes	Yes	Yes	https://twitter.com/JEFFObGyn	Yes	2020-06-01	819	1058
John Peter Smith Hospital (Tarrant County Hospital District) Program	Fort Worth, TX	Large Metropolitan		Both	16	193	Yes	https://www.instagram.com/jpsobgyn	yes	2020-10-02	53	552	104				Y	yes	no	Yes	https://twitter.com/jpsobgyn	Yes	2020-09-01	30	114
Jersey Shore University Medical Center Program	Neptune, NJ	Metropolitan		Both	16	180	Yes	https://www.instagram.com/jsumc.obgyn	yes	2020-09-10	32	458	110				Y	Yes	No	No
Kaiser Permanente Northern California (Santa Clara) Program	Santa Clara, CA	Large Metropolitan		Community	24	60	Yes	https://www.instagram.com/kaisersantaclaraob	yes	2020-04-30	90	575	76				Y	yes	yes	No
Kaiser Permanente Northern California (San Francisco) Program	San Francisco, CA	Large Metropolitan		Both	16	72	Yes	https://www.instagram.com/kaisersfobgyn	yes	2019-11-20	128	981	198				Y	yes	yes	No
Kaiser Permanente Southern California (Los Angeles) Program	Los Angeles, CA	Large Metropolitan	Community	Community	20	113	Yes	https://www.instagram.com/kaisersunsetobgyn	yes	2020-08-12	54	764	305	Residents	*Small post women in medicine	10 days	R	yes	yes	No
Kern Medical Center Program	Bakersfield, CA	Metropolitan		Community	16	215	Yes	https://www.instagram.com/kernmedicalobgyn	yes	2020-05-27	135	770	591				Y	yes	yes	No
Kettering Health Network Program	Dayton, OH	Metropolitan		Community	12	270	Yes	https://www.instagram.com/ketteringsvobgyn	yes	2020-06-13	17	495	60				Y	No	No	No
Kaiser Permanente Northern California (Oakland) Program	Oakland, CA	Large Metropolitan		Both	24	64	Yes	https://www.instagram.com/kpoakobgynresidency	yes	2020-03-21	59	527	130				Y	No	yes	No
University of Kansas School of Medicine Program	Kansas City, KS	Large Metropolitan	Academic	Academic	16	140	Yes	https://www.instagram.com/kumc_obgyn	yes	2019-10-25	79	954	320	residents + PD		2 days	R	yes	yes	Yes	https://twitter.com/KU_ObResidents	Yes	2020-06-01	439	485
University of Kansas (Wichita) Program	Wichita, KS	Metropolitan		Both	20	136	Yes	https://www.instagram.com/kuwichitaobgyn	yes	2018-08-12	209	964	322				Y	yes	yes	No
Main Line Health System/Lankenau Medical Center Program	Wynnewood, PA	Large Metropolitan	Community	Community	16	187	Yes	https://www.instagram.com/lankenauobgynresidency	yes	2020-08-03	91	786	302	residents		12 days	R	yes	yes	No
Zucker School of Medicine at Hofstra/Northwell at Lenox Hill Hospital Program	New York, NY	Large Metropolitan		Academic	16	20	Yes	https://www.instagram.com/lhhobgyn	yes	2020-08-19	41	704	155				Y	no	no	No
Lincoln Medical and Mental Health Center Program	Bronx, NY	Large Metropolitan		Both	16	191	Yes	https://www.instagram.com/lincolnnyc_obgyn	yes	2021-09-21	6	146	17				Y	No	No	No
Loma Linda University Health Education Consortium Program	Loma Linda, CA	Large Metropolitan	Academic	Academic	34	198	Yes	https://www.instagram.com/lomalindaobgyn	yes	2018-04-18	132	806	380	Residents		10 days	R	yes	no	No
HCA Healthcare Las Palmas Del Sol Program	El Paso, TX	Metropolitan		Community	24	264	Yes	https://www.instagram.com/lpds_obgyn_res	yes	2020-09-10	81	643	267	Residents			Y	Yes	No	No
Louisiana State University (Baton Rouge) Program	Baton Rouge, LA	Metropolitan	Both	Academic	16	271	Yes	https://www.instagram.com/lsubr_obgyn	yes	2020-06-26	77	700	98	Residents		12 days	R	Yes	No	No
Louisiana State University (Shreveport) Program	Shreveport, LA	Medium-size urban		Academic	28	134	Yes	https://www.instagram.com/lsuhs_obgyn	yes	2020-08-11	54	617	148				Y	yes	no	Yes	https://twitter.com/LSUHS_obgyn	No	2020-08-01	0	3
Louisiana State University Program	New Orleans, LA	Large Metropolitan	Academic	Academic	28	86	Yes	https://www.instagram.com/lsunola_obgyn	yes	2020-02-03	131	922	62	Residents + Program Coordinator		4 days	R	yes	yes	No
Loyola University Medical Center Program	Maywood, IL	Large Metropolitan	Academic	Academic	20	70	Yes	https://www.instagram.com/lumcobgyn	yes	2017-04-19	807	1573	395	Faculty		10 hours	R	Yes	Yes	Yes	https://twitter.com/LUMCObGyn	Yes	2017-03-01	123	1486
Lehigh Valley Health Network/University of South Florida College of Medicine Program	Allentown, PA	Metropolitan	Community	Both	24	93	Yes	https://www.instagram.com/lvhnobgyn	yes	2020-07-04	108	1008	416	Residents		19 days	R	yes	yes	No
Ascension Macomb-Oakland Hospital Program	Warren, MI	Large Metropolitan	Community	Both	12	257	Yes	https://www.instagram.com/macombobgyn	yes	2020-02-02	54	516	35	Residents		19 days	R	yes	yes	Yes	https://twitter.com/OaklandMacombOB	No	2013-04-01	24	131
UPMC Medical Education Program	Pittsburgh, PA	Large Metropolitan		Academic	40	5	Yes	https://www.instagram.com/mageeobgynresidency	yes	2019-01-24	245	1638	331				Y	Yes	Yes	Yes	https://twitter.com/mageeobgynresi1	Yes	2020-07-01	126	157
Mountain Area Health Education Center Program	Asheville, NC	Medium-size urban	Both	Community	16	49	Yes	https://www.instagram.com/mahecobgyn	yes	2020-08-13	67	829	222	Residents		22 days	R	yes	yes	No
Maimonides Medical Center Program	Brooklyn, NY	Large Metropolitan	Community	Both	24	125	Yes	https://www.instagram.com/maimoobgyn	yes	2019-07-01	76	967	92	Residents		15 days	R	yes	no	No
Maine Medical Center Program	Portland, ME	Metropolitan		Both	16	190	Yes	https://www.instagram.com/maineobgynres	yes	2020-07-15	66	597	194		Private		Y	yes	yes	No
Marian Regional Medical Center Program	Santa Maria, CA	Medium-size urban		Community	12	272	Yes	https://www.instagram.com/marianobgyn	yes	2021-11-06	0	183	265				Y	no	no	No
Mayo Clinic College of Medicine and Science (Rochester) Program	Rochester, MN	Medium-size urban	Academic	Academic	20	28	Yes	https://www.instagram.com/mayoobgynresfel	yes	2021-08-17	27	245	142	residents		27 hours	R	Yes	No	Yes	https://twitter.com/MayoObGynResFel	Yes	2020-04-01	143	728
Medical College of Georgia Program	Augusta, GA	Metropolitan	Academic	Academic	20	177	Yes	https://www.instagram.com/mcgobgyn	yes	2019-10-25	228	1280	377	Residents		12 hours	R	yes	Yes	Yes	https://twitter.com/McgObgyn	Yes	2020-07-01	139	627
Medical College of Wisconsin Affiliated Hospitals Program	Milwaukee, WI	Large Metropolitan	Both	Academic	32	118	Yes	https://www.instagram.com/mcwobgynresidency	yes	2020-09-03	38	694	175	Residents		14 days	R	Yes	No	Yes	https://twitter.com/mcwobgyn	NO	2013-01-01	203	479
MedStar Health/Washington Hospital Center Program	Washington D.C.	Large Metropolitan		Both	40	44	Yes	https://www.instagram.com/medstargeorgetown_obgyn	yes	2020-07-30	27	1189	434				Y	yes	yes	Yes	https://twitter.com/medstarobg_res	Yes	2020-08-01	8	86
Mercy Health Program	Muskegon, MI	Small urban	Community	Both	12	239	Yes	https://www.instagram.com/mercy_muskegon_obgyn_residency	yes	2020-09-11	29	352	73	Residents		3 days	R	Yes	No	No
Mercy St Vincent Medical Center Program	Toledo, OH	Metropolitan	Community	Community	16	275	Yes	https://www.instagram.com/mercyobgyn	yes	2020-07-18	84	923	305	Residents	*Initial accreditation 2021	2 days	R	yes	no	No
Mercy Hospital (St Louis) Program	St. Louis, MO	Large Metropolitan		Community	24	166	Yes	https://www.instagram.com/mercystlobgyn	yes	2020-10-05	95	743	150				Y	yes	no	No
The MetroHealth System/Case Western Reserve University Program	Cleveland, OH	Large Metropolitan		Both	20	132	Yes	https://www.instagram.com/mhobgyn	yes	2020-07-07	148	706	178				Y	Yes	No	No
Methodist Health System Dallas Program	Dallas, TX	Large Metropolitan	Community	Community	12	208	yes	https://www.instagram.com/mhs_obgynresidency	yes	2020-10-15	47	328	132	Program coordinator + legal/PR team		6 days	R	Yes	No	No
Memorial Healthcare System, Hollywood, Florida Program	Pembroke Pines, FL	Large Metropolitan	Community	Community	16	274	Yes	https://www.instagram.com/mhsobgyn	yes	2021-02-03	24	313	48	Residents + Program Coordinator	*Initial accreditation 2021	5 days	R	Yes	No	No
University of Missouri-Columbia Program	Columbia, MO	Medium-size urban		Academic	16	156	Yes	https://www.instagram.com/mizzouobgyn	yes	2020-08-03	60	796	391				Y	yes	no	No
Rutgers Health/Monmouth Medical Center Program	Long Branch, NJ	Metropolitan		Both	16	107	Yes	https://www.instagram.com/mmc_obgyn	yes	2020-09-17	49	350	109				Y	No	No	No
Montefiore Medical Center/Albert Einstein College of Medicine Program	Bronx, NY	Large Metropolitan		Academic	46	11	Yes	https://www.instagram.com/monteobgynres	yes	2020-08-28	80	827	173	residents			Y	yes	yes	Yes	https://twitter.com/MontefioreOBGYN	No	2019-10-01	135	668
HCA Healthcare Sunrise Health Graduate Medical Education Program	Las Vegas, NV	Large Metropolitan		Community	16	265	Yes	https://www.instagram.com/mountainviewobgyn	yes	2020-07-14	80	310	255				Y	Yes	Yes	No
Icahn School of Medicine at Mount Sinai (Mount Sinai Hospital) Program	New York, NY	Large Metropolitan		Academic	32	12	Yes	https://www.instagram.com/mountsinaiobgyn	yes	2020-03-23	119	987	101				Y	yes	yes	No
Mount Sinai Medical Center of Florida, Inc Program	Miami Beach, FL	Large Metropolitan		Community	12	248	Yes	https://www.instagram.com/msmcobgyn	yes	2020-07-12	63	661	105		*Initial accreditation 2021		Y	No	No	Yes	https://twitter.com/MSMCObGyn	Yes	2020-07-01	6	287
Morehouse School of Medicine Program	Atlanta, GA	Large Metropolitan	Academic	Academic	16	196	Yes	https://www.instagram.com/msmobgyn	yes	2020-07-19	156	813	154	residents		7 days	R	yes	yes	Yes	https://twitter.com/ObgynMsm	Yes	2020-07-01	10	185
Icahn School of Medicine at Mount Sinai (South Nassau) Program	Oceanside, NY	Large Metropolitan		Both	12	73	Yes	https://www.instagram.com/mssn.obgyn	yes	2020-08-13	75	694	198	Residents			Y	Yes	No	No
Icahn School of Medicine at Mount Sinai (West) Program	New York, NY	Large Metropolitan		Academic	24	67	Yes	https://www.instagram.com/msw.obgyn.residency	Yes	2019-09-19	127	1286	310	Residents			Y	Yes	Yes	No
San Juan City Hospital Program	San Juan, PR	Large Metropolitan		Community	16	227	Yes	https://www.instagram.com/muniobgyn	yes	2020-02-03	55	1116	192				Y	yes	yes	No
Medical University of South Carolina Program	Charleston, SC	Metropolitan	Academic	Academic	24	30	Yes	https://www.instagram.com/musc_obgyn_residency	yes	2020-05-26	88	1123	654	residents		25 days	R	yes	yes	Yes	https://twitter.com/MUSC_OBGYN_Res	Yes	2020-07-01	187	443
New Hanover Regional Medical Center Program	Wilmington, NC	Medium-size urban	Both	Both	23	222	Yes	https://www.instagram.com/nhrmc_obgynres	yes	2020-10-20	49	453	91	residents		36 days	R	Yes	No	No
McGaw Medical Center of Northwestern University Program	Chicago, IL	Large Metropolitan		Academic	48	4	Yes	https://www.instagram.com/northwestern.obgyn	yes	2019-08-15	64	1412	0				Y	Yes	Yes	Yes	https://twitter.com/NU_ObGynRes	Yes	2020-09-01	161	655
New York Medical College at Westchester Medical Center Program	Valhalla, NY	Large Metropolitan		Academic	17	160	Yes	https://www.instagram.com/nymcobgyn	yes	2019-11-04	315	1391	678				Y	Yes	Yes	Yes	https://twitter.com/NymcObgyn	Yes	2020-08-01	111	305
New York- Presbyterian Brooklyn Methodist Hospital Program	Brooklyn, NY	Large Metropolitan		Both	17	124	Yes	https://www.instagram.com/nypbmh_obgyn/	yes	2021-10-28	0	0	0	Residents			Y	no	no	No
NYU Long Island School of Medicine Program	Mineola, NY	Large Metropolitan	Academic	Both	20	41	Yes	https://www.instagram.com/nyuliobgyn	yes	2020-11-30	42	773	624	residents		6 days	R	yes	no	No
NYU Grossman School of Medicine Program	New York, NY	Large Metropolitan		Academic	40	7	yes	https://www.instagram.com/nyuobgynresidency	yes	2020-08-21	88	1380	330	Residents			Y	Yes	Yes	No
St Joseph Mercy Ann Arbor Program	Ypsilanti, MI	Medium-size urban		Both	16	141	Yes	https://www.instagram.com/obgyn_stjoesannarbor	yes	2021-02-26	82	545	126	Residents			Y	yes	yes	No
University of Central Florida/HCA Healthcare GME (Gainesville) Program	Gainesville, FL	Medium-size urban		Both	16	200	Yes	https://www.instagram.com/obgyn.ucfgnv	yes	2020-07-30	93	875	380		*Small post women in medicine		Y	yes	yes	No
Hospital Episcopal San Lucas/Ponce School of Medicine Program	Ponce, PR	Medium-size urban		Both	16	253	Yes	https://www.instagram.com/obgynponce	yes	2021-09-30	63	635	153				Y	yes	yes	No
Ascension Providence/MSUCHM Program	Southfield, MI	Large Metropolitan		Both	20	171	Yes	https://www.instagram.com/obgynprovidence	yes	2019-02-03	74	591	159				Y	yes	yes	No
Tufts Medical Center Program	Boston, MA	Large Metropolitan		Academic	21	78	Yes	https://www.instagram.com/obgynresidencytuftsmc	yes	2020-03-21	150	1260	235				Y	Yes	Yes	Yes	https://twitter.com/TuftsObGynRes	Yes	2020-03-01	472	1000
Cedars-Sinai Medical Center Program	Los Angeles, CA	Large Metropolitan		Both	28	79	Yes	https://www.instagram.com/obgynresidents_cs	yes	2017-10-25	149	835	898		*Private		Y	yes	yes	Yes	https://twitter.com/OBGYN_CS	No	2017-01-01	201	1167
Ochsner Clinic Foundation Program	New Orleans, LA	Large Metropolitan	Both	Both	20	143	Yes	https://www.instagram.com/ochsner_obgyn	yes	2020-09-04	60	650	107	Residents		5 days	R	Yes	No	Yes	https://twitter.com/OchsnerOBGYN	Yes	2020-08-01	100	194
Ohio State University/Mt Carmel Hospital Program	Columbus, OH	Large Metropolitan	Academic	Both	44	23	Yes	https://www.instagram.com/ohiostateobgyn	yes	2017-03-15	404	1709	449	Residents		28 days	R	Yes	Yes	No
Oregon Health & Science University Program	Portland, OR	Large Metropolitan	Academic	Academic	28	47	Yes	https://www.instagram.com/ohsuobgyn	yes	2020-07-10	122	1150	334	residents		2 days	R	yes	yes	Yes	https://twitter.com/ohsuobgyn	Yes	2021-09-01	225	121
Oklahoma State University Center for Health Sciences Program	Tulsa, OK	Metropolitan	Both	Both	22	278	Yes	https://www.instagram.com/okstateobgyn	yes	2020-02-03	72	577	68	residents		16 days	R	yes	no	Yes	https://twitter.com/StateGyn	Yes	2019-11-01	163	110
University of Oklahoma Health Sciences Center Program	Oklahoma City, OK	Metropolitan		Academic	24	76	Yes	https://www.instagram.com/ouobgynresidency	yes	2019-12-16	214	806	278	residents			Y	yes	yes	No
University of Oklahoma School of Community Medicine (Tulsa) Program	Tulsa, OK	Metropolitan		Both	16	244	Yes	https://www.instagram.com/outulsaobgyn	yes	2020-09-20	61	521	75				Y	yes	no	Yes	https://twitter.com/OUTulsaOBGYN	yes	2020-09-01	1	11
University of Texas Southwestern Medical Center Program	Dallas, TX	Large Metropolitan		Academic	80	13	yes	https://www.instagram.com/parksandmec_	yes	2019-11-30	217	1168	349				Y	yes	yes	No
Penn State Milton S Hershey Medical Center Program	Hershey, PA	Metropolitan		Academic	20	80	Yes	https://www.instagram.com/pennstate_obgyn	yes	2020-04-04	47	1024	432				Y	yes	yes	No
Pennsylvania Hospital of the University of Pennsylvania Health System Program	Philadelphia, PA	Large Metropolitan	Academic	Both	24	18	Yes	https://www.instagram.com/pennsyobgyn	yes	2018-08-22	146	1440	320	Residents		13 days	R	Yes	Yes	No
Prisma Health/University of South Carolina SOM Greenville (Greenville) Program	Greenville, SC	Metropolitan		Academic	24	81	Yes	https://www.instagram.com/prismaobgynresidency	yes	2020-06-14	107	929	106	residents			Y	yes	yes	No
Icahn School of Medicine at Mount Sinai (NYC Health and Hospitals: Queens) Program	Jamaica, NY	Large Metropolitan		Both	12	237	Yes	https://www.instagram.com/queenshospitalobgyn	yes	2021-08-03	5	141	82	Residents			Y	No	no	No
Tower Health/Reading Hospital Program	West Reading, PA	Medium-size urban	Both	Both	20	169	Yes	https://www.instagram.com/reading_obgynresidency/	yes	2020-07-27	166	722	162	Residents	Feedback PD	2 days	R	Yes	No	No
Rochester General Hospital Program	Rochester, NY	Metropolitan		Community	20	236	Yes	https://www.instagram.com/rghobgyn	yes	2020-10-04	34	490	133				Y	Yes	No	Yes	https://twitter.com/RGHOBGYN	Yes	2020-09-01	35	24
University of Texas RGV (DHR) Program	Edinburg, TX	Metropolitan		Academic	20	110	Yes	https://www.instagram.com/rgv_obgyn_residency	yes	2020-01-31	114	686	319				Y	Yes	Yes	No
Riverside Regional Medical Center Program	Newport News, VA	Large Metropolitan	Community	Community	12	242	Yes	https://www.instagram.com/riverside_obgyn_residency	yes	2019-01-16	219	798	239	residents		14 hours	R	yes	yes	Yes	https://twitter.com/Riverside_obgyn	Yes	2020-09-01	154	248
OhioHealth/Riverside Methodist Hospital Program	Columbus, OH	Large Metropolitan		Community	24	103	Yes	https://www.instagram.com/rmh_obgyn	yes	2020-06-02	175	1021	898				Y	yes	yes	Yes	https://twitter.com/rmh_obgyn	Yes	2020-08-01	3	41
RowanSOM/Jefferson Health/Virtua Our Lady of Lourdes Hospital Program	Stratford, NJ	Large Metropolitan		Both	8	195	Yes	https://www.instagram.com/rowanobgynresidents	yes	2020-08-25	47	798	1003				Y	no	no	No
Richmond University Medical Center Program	Staten Island, NY	Large Metropolitan		Both	16	154	Yes	https://www.instagram.com/rumcobgyn	yes	2020-08-17	48	380	53		*Small post women in medicine		Y	No	Yes	No
Rush University Medical Center Program	Chicago, IL	Large Metropolitan		Academic	24	66	Yes	https://www.instagram.com/rushobgynresidency	yes	2020-03-06	108	1192	342				Y	yes	yes	Yes	https://twitter.com/RushGyn	Yes	2020-06-01	69	492
Rutgers Health/St Barnabas Medical Center Program	Newark and Livingston, NJ	Large Metropolitan	Both	Both	40	77	Yes	https://www.instagram.com/rutgersbarnabas.obgyn	yes	2020-08-02	47	930	273	residents		33 days	R	yes	no	No
Rutgers Health/Robert Wood Johnson Medical School Program	New Brunswick, NJ	Large Metropolitan	Academic	Academic	20	75	Yes	https://www.instagram.com/rwj_obgyn	yes	2020-06-11	128	942	302	residents		15 days	R	yes	yes	No
St Anthony Hospital Program	Oklahoma City, OK	Metropolitan	Community	Community	8	280	Yes	https://www.instagram.com/sah.obgyn.residency	yes	2020-08-23	47	464	373	Residents	*Small post women in medicine	14 days	R	Yes	Yes	No
HCA Healthcare/Mercer University School of Medicine/Memorial Health University Medical Center Program	Savannah, GA	Medium-size urban		Both	16	250	Yes	https://www.instagram.com/savannahobgynresidents	yes	2021-05-21	62	200	20				Y	Yes	No	No
Santa Clara Valley Medical Center Program	San Jose, CA	Large Metropolitan	Community	Community	16	170	Yes	https://www.instagram.com/scvmc_obgynresidency	yes	2020-09-17	41	527	75	Residents		14 days	R	yes	Yes	No
Sinai Hospital of Baltimore Program	Baltimore, MD	Large Metropolitan		Community	16	131	Yes	https://www.instagram.com/sinaibaltimoreobgyn	yes	2020-06-29	72	608	42				Y	yes	yes	No
University at Buffalo (Sisters of Charity) Program	Buffalo, NY	Metropolitan		Both	16	194	Yes	https://www.instagram.com/sistersofcharityobgyn	yes	2020-09-09	8	278	63				Y	No	No	No
Southern Illinois University Program	Springfield, IL	Medium-size urban		Both	16	226	Yes	https://www.instagram.com/siu.obgyn	yes	2018-09-18	154	847	315		*Small post women in medicine		Y	yes	yes	Yes	https://twitter.com/SIUOBGYN	Yes	2020-08-01	83	165
Zucker School of Medicine at Hofstra/Northwell at Staten Island University Hospital Program	Staten Island, NY	Large Metropolitan		Academic	16	35	Yes	https://www.instagram.com/siuhobgyn	yes	2018-05-01	59	821	274				Y	yes	yes	No
AMITA Health/Saint Joseph Hospital (Chicago) Program	Chicago, IL	Large Metropolitan	Community	Both	12	255	Yes	https://www.instagram.com/sjhobgyn_chicago	yes	2018-04-30	170	956	341	residents		14 days	R	yes	yes	Yes	https://twitter.com/sjhobgyn_chi	Yes	2020-06-01	86	340
St Joseph's University Medical Center Program	Paterson, NJ	Large Metropolitan		Both	12	283	Yes	https://www.instagram.com/sjmcobgyn	yes	2020-08-10	54	749	283	residents			Y	yes	no	No
St Louis University School of Medicine Program	St. Louis, MO	Large Metropolitan		Academic	24	150	Yes	https://www.instagram.com/sluobgyn	yes	2020-06-24	80	1057	336		*only female post diversity		Y	yes	yes	No
Sparrow Hospital/Michigan State University Program	Lansing, MI	Metropolitan		Both	16	207	Yes	https://www.instagram.com/sparrow_msu_obgyn_residency	yes	2020-07-02	17	310	126				Y	Yes	No	No
Saint Peter's University Hospital/Rutgers Robert Wood Johnson Medical School Program	New Brunswick, NJ	Large Metropolitan		Both	20	92	Yes	https://www.instagram.com/spuhobgynresidents	yes	2020-09-30	156	608	13				Y	yes	no	No
Zucker School of Medicine at Hofstra/Northwell at South Shore University Hospital Program	Bay Shore, NY	Large Metropolitan		Both	17	27	Yes	https://www.instagram.com/ssuhobgyn	yes	2020-08-21	170	701	194	Residents			Y	Yes	No	No
St Luke's University Hospital Program	Bethlehem, PA	Metropolitan	Both	Both	24	165	Yes	https://www.instagram.com/st_lukes_obgyn_residency	yes	2020-09-20	236	945	264	residents		10 days	R	yes	yes	No
Stanford Health Care-Sponsored Stanford University Program	Stanford, CA	Large Metropolitan		Academic	24	25	Yes	https://www.instagram.com/stanford_obgyn_res	yes	2017-08-14	241	1583	253				Y	Yes	Yes	No
St Francis Hospital and Medical Center Program	Hartford, CT	Metropolitan	Both	Both	20	218	Yes	https://www.instagram.com/stfrancisobgyn	yes	2020-01-31	56	768	239	Residents		22 days	R	yes	yes	No
Saint Joseph Hospital Program	Denver, CO	Large Metropolitan		Community	20	213	Yes	https://www.instagram.com/stjoesobgynresidency	yes	2020-06-06	33	629	175				Y	yes	yes	No
Ascension St John Hospital Program	Detroit, MI	Large Metropolitan		Both	16	204	Yes	https://www.instagram.com/stjohnobgyn	yes	2020-09-20	62	651	177				Y	Yes	No	No
Ascension St Vincent Hospital Indianapolis Program	Indianapolis, IN	Large Metropolitan		Both	20	205	Yes	https://www.instagram.com/stvobgynresidency	yes	2020-08-21	100	517	16				Y	yes	yes	No
Summa Health System/NEOMED Program	Akron, OH	Metropolitan		Both	24	172	Yes	https://www.instagram.com/summa_obgyn	yes	2020-06-10	74	466	83	Residents			Y	Yes	No	No
Swedish Medical Center Program	Seattle, WA	Large Metropolitan		Community	24		Yes	https://www.instagram.com/swedishobgynresidency	yes	2021-09-24	11	256	11		*Initial accreditation 2021		Y	No	No	Yes	https://twitter.com/SwedishObGynRes	Yes	2021-10-01	225	68
Brooklyn Hospital Center Program	Brooklyn, NY	Large Metropolitan		Both	16	168	Yes	https://www.instagram.com/tbhc_obgynresidency	yes	2021-08-16	4	73	7				Y	No	No	No
Temple University Hospital Program	Philadelphia, PA	Large Metropolitan		Academic	24	155	Yes	https://www.instagram.com/templeobgyn_residency	yes	2018-02-19	481	2539	1224				Y	Yes	Yes	Yes	https://twitter.com/TempleObGyn	Yes	2020-02-01	170	536
Texas Tech University Health Sciences Center at Lubbock Program	Lubbock, TX	Medium-size urban		Academic	12	173	Yes	https://www.instagram.com/texastech.obgyn	yes	2020-09-08	59	681	235				Y	Yes	No	No
TriHealth (Bethesda North and Good Samaritan Hospitals) Program	Cincinnati, OH	Large Metropolitan	Both	Community	32	145	Yes	https://www.instagram.com/trihealthobgynresidency	yes	2020-07-31	134	915	175	residents		30 days	R	yes	yes	No
Texas Tech University HSC El Paso Program	El Paso, TX	Metropolitan		Academic	20	116	Yes	https://www.instagram.com/ttuhsc_elpasoobgyn	yes	2020-10-23	68	512	601	Residents			Y	yes	no	Yes	https://twitter.com/ttelpasoOBGYN	No	2018-02-01	3	29
Texas Tech University (Amarillo) Program	Amarillo, TX	Medium-size urban		Academic	12	179	Yes	https://www.instagram.com/ttuhscamarillo_obgyn	yes	2020-09-21	50	471	136				Y	No	No	No
Texas Tech University (Permian Basin) Program	Odessa, TX	Small urban	Academic	Academic	16	254	Yes	https://www.instagram.com/ttuhscobgyn	yes	2020-01-26	119	693	165	Residents		21 days	R	Yes	No	No
Tulane University Program	New Orleans, LA	Large Metropolitan	Both	Academic	23	152	Yes	https://www.instagram.com/tulaneobgyn	yes	2018-06-02	72	1023	149	Residents		27 days	R	yes	yes	Yes	https://twitter.com/TulaneObGynRes	Yes	2020-09-01	458	513
University of Alabama Medical Center Program	Birmingham, AL	Metropolitan		Academic	32	14	Yes	https://www.instagram.com/uabobgyn	yes	2020-07-12	80	1231	444				Y	yes	no	Yes	https://twitter.com/UABobgynres	Yes	2021-06-01	52	76
University of Arizona College of Medicine- Phoenix Program	Phoenix, AZ	Large Metropolitan		Academic	37	95	Yes	https://www.instagram.com/uacomp_obgyn	yes	2020-09-30	144	1086	422				Y	yes	yes	Yes	https://twitter.com/uacomp_obgyn	No	2020-02-01	149	603
University of Arkansas for Medical Sciences (UAMS) College of Medicine Program	Little Rock, AR	Metropolitan		Academic	20	114	Yes	https://www.instagram.com/uamsobgyn	yes	2019-06-25	166	1136	489				Y	yes	yes	Yes	https://twitter.com/UAMSOBGYN	No	2019-02-01	89	105
University of Arizona College of Medicine- Tucson Program	Tucson, AZ	Metropolitan	Both	Academic	16	216	Yes	https://www.instagram.com/uazobgyntucson	yes	2020-08-20	129	854	444	Residents		19 days	R	yes	yes	Yes	https://twitter.com/ua_obgyn	No	2019-05-01	44	528
University at Buffalo Program	Buffalo, NY	Metropolitan		Academic	36	157	Yes	https://www.instagram.com/ub_obgyn	yes	2020-09-14	44	456	113				Y	No	yes	Yes	https://twitter.com/ub_obgyn	Yes	2020-08-01	0	4
University of California Davis Health Program	Sacramento, CA	Large Metropolitan	Academic	Academic	28	69	Yes	https://www.instagram.com/ucdobgynresidency	yes	2016-08-29	610	1481	345	Residents + PD		6 days	R	Yes	Yes	Yes	https://twitter.com/ucdobgresidency	Yes	2017-03-01	6	136
University of Central Florida/HCA Healthcare GME (Greater Orlando) Program	Kissimmee, FL	Large Metropolitan	Both	Both	12	287	Yes	https://www.instagram.com/ucfhca_orl_obgyn	yes	2020-08-04	124	757	478	residents		14 days	R	yes	yes	Yes	https://twitter.com/UcfHcaOBOrlando	Yes	2020-08-01	161	155
University of Central Florida/HCA Healthcare GME (Pensacola) Program	Pensacola, FL	Metropolitan		Both	12	288	Yes	https://www.instagram.com/ucfhcaobgynresidency	yes	2020-08-18	49	505	152		*Initial accreditation 2021		Y	yes	no	No
University of Chicago Program	Chicago, IL	Large Metropolitan		Academic	28	68	Yes	https://www.instagram.com/uchicago_obgyn	yes	2018-05-03	173	1080	220				Y	yes	yes	Yes	https://twitter.com/ObgynU	Yes	2020-06-01	74	630
University of California (Irvine) Program	Orange, CA	Large Metropolitan		Academic	28	36	Yes	https://www.instagram.com/ucirvineobgyn	yes	2020-04-08	90	921	169				Y	yes	yes	Yes	https://twitter.com/ucirvineobgyn/	Yes	2021-08-01	51	36
UCLA David Geffen School of Medicine/UCLA Medical Center Program	Los Angeles, CA	Large Metropolitan		Academic	34	31	Yes	https://www.instagram.com/uclaobgynedu	yes	2019-09-23	164	1258	187				Y	Yes	Yes	Yes	https://twitter.com/uclaobgynedu	No	2020-11-01	29	310
University of Cincinnati Medical Center/College of Medicine Program	Cincinnati, OH	Large Metropolitan	Academic	Academic	28	61	Yes	https://www.instagram.com/ucobgynres	yes	2020-08-05	62	503	195	Residents		24 hours	R	yes	yes	Yes	https://twitter.com/UCObGynRes	Yes	2020-06-01	33	204
University of Connecticut Program	Farmington, CT	Metropolitan	Academic	Academic	40	94	Yes	https://www.instagram.com/uconn.obgynresidencyprogram	yes	2020-07-22	130	1002	283	Program Coordinator		2 days	R	yes	no	No
University of California (San Diego) Medical Center Program	La Jolla, CA	Large Metropolitan		Academic	24	29	Yes	https://www.instagram.com/ucsdobgyn	yes	2020-09-22	63	941	287				Y	yes	yes	Yes	https://twitter.com/UCSD_ObGyn	No	2017-10-01	507	1079
University of California (San Francisco)/Fresno Program	Fresno, CA	Metropolitan		Both	16	175	Yes	https://www.instagram.com/ucsffresno_obgyn	yes	2020-08-12	47	875	387				Y	yes	yes	No
University of California (San Francisco) Program	San Francisco, CA	Large Metropolitan		Academic	40	2	Yes	https://www.instagram.com/ucsfobgyn	yes	2019-10-18	141	1449	199				Y	Yes	Yes	Yes	https://twitter.com/UCSF_ObGynRS	Yes	2018-06-01	332	1844
University of Florida (Pensacola) Program	Pensacola, FL	Metropolitan		Both	16	209	Yes	https://www.instagram.com/uf_obgyn_pensacola	yes	2020-08-21	76	612	330	residents			Y	yes	no	No
University of Florida College of Medicine Jacksonville Program	Jacksonville, FL	Large Metropolitan		Both	24	51	Yes	https://www.instagram.com/ufjacksonville_obgyn	yes	2019-09-19	97	703	114				Y	Yes	No	No
University of Florida Program	Gainesville, FL	Medium-size urban		Academic	16	38	Yes	https://www.instagram.com/ufobgynres	yes	2020-12-08	34	240	103				Y	No	No	No
Case Western Reserve University/University Hospitals Cleveland Medical Center Program	Cleveland, OH	Large Metropolitan		Academic	24	55	Yes	https://www.instagram.com/uh.macdonald	yes	2018-02-06	229	1102	231				Y	yes	yes	Yes	https://twitter.com/UH_MacDonald	Yes	2020-03-01	385	553
University of Illinois College of Medicine at Chicago Program	Chicago, IL	Large Metropolitan		Academic	28	85	Yes	https://www.instagram.com/uicobgynresidents	yes	2017-01-11	186	1477	1054				Y	Yes	Yes	Yes	https://twitter.com/uicobgyn	Yes	2018-07-01	135	420
University of Illinois College of Medicine at Peoria Program	Peoria, IL	Medium-size urban	Both	Both	12	148	Yes	https://www.instagram.com/uicomp_obgyn	yes	2018-04-30	99	713	269	Residents		33 days	R	Yes	No	Yes	https://twitter.com/uicompobgyn	No	2018-05-01	10	145
University of Iowa Hospitals and Clinics Program	Iowa City, Iowa	Small urban	Academic	Academic	20	50	Yes	https://www.instagram.com/uiowaobgyn/	yes	2020-08-12	127	929	149	Residents		26 hours	R	yes	no	No
University of Kentucky College of Medicine (Bowling Green) Program	Bowling Green, KY	Small urban	Academic	Both	12	232	Yes	https://www.instagram.com/ukbg_obgyn	yes	2020-08-21	23	564	300	Residents		2 days	R	yes	yes	No
University of Kentucky College of Medicine Program	Lexington, KY	Metropolitan		Academic	20	127	Yes	https://www.instagram.com/ukobgyn	yes	2020-02-03	131	1020	291				Y	yes	yes	Yes	https://twitter.com/uk_obgyn	Yes	2020-08-01	26	34
University of Maryland Program	Baltimore, MD	Large Metropolitan		Academic	28	82	Yes	https://www.instagram.com/umarylandobgyn	yes	2020-07-30	69	951	111				Y	yes	yes	No
UMass Chan - Baystate Program	Springfield, MA	Metropolitan		Academic	24	186	Yes	https://www.instagram.com/umasschanbaystateobgyn	yes	2020-03-30	50	668	164				Y	Yes	Yes	Yes	https://twitter.com/BaystateObGyn	Yes	2018-01-01	113	563
UMass Chan Medical School Program	Worcester, MA	Metropolitan		Academic	20	178	Yes	https://www.instagram.com/umassobgyn	yes	2020-07-10	91	810	116				Y	yes	yes	Yes	https://twitter.com/UMassOBGYNRes	Yes	2020-07-01	611	747
University of Michigan Health System Program	Ann Arbor, MI	Medium-size urban		Academic	24	15	Yes	https://www.instagram.com/umichobgyn	yes	2017-08-14	243	1660	441				Y	Yes	Yes	Yes	https://twitter.com/UMichOBGYN_Res	Yes	2017-08-01	790	2093
University of Missouri-Kansas City School of Medicine Program	Kansas City, MO	Large Metropolitan	Academic	Academic	32	149	Yes	https://www.instagram.com/umkcobgyn	yes	2019-04-22	181	1011	111	Residents	*only small LGBTQ post	32 days	R	yes	Yes	No
University of Mississippi Medical Center Program	Jackson, MS	Metropolitan		Academic	24	153	Yes	https://www.instagram.com/ummcobgyn	yes	2020-04-03	81	1012	756				Y	yes	yes	No
University of Minnesota Program	Minneapolis, MN	Large Metropolitan		Academic	36	57	Yes	https://www.instagram.com/umnobgynresidency	yes	2017-07-10	235	1175	188				Y	yes	yes	Yes	https://twitter.com/UMNobgynres	Yes	2020-07-01	340	459
University of Miami/Jackson Health System Program	Miami, FL	Large Metropolitan		Academic	36	109	Yes	https://www.instagram.com/umobgyn	yes	2018-07-23	78	1027	212				Y	yes	no	No
University of North Carolina Hospitals Program	Chapel Hill, NC	Metropolitan	Academic	Academic	28	3	Yes	https://www.instagram.com/uncobgynres	yes	2018-06-19	174	1437	307	Residents		11 days	R	Yes	Yes	Yes	https://twitter.com/UNCObGynRes	Yes	2020-05-01	106	1029
Kirk Kerkorian School of Medicine at UNLV Program	Las Vegas, NV	Large Metropolitan		Academic	24	221	Yes	https://www.instagram.com/unlvobgyn	yes	2019-01-04	159	1116	222				Y	yes	yes	No
University of Nebraska Medical Center College of Medicine Program	Omaha, NE	Metropolitan		Academic	16	158	Yes	https://www.instagram.com/unmcobgyn	yes	2019-09-26	130	963	175				Y	yes	yes	No
University of New Mexico School of Medicine Program	Albuquerque, NM	Metropolitan		Academic	24	100	Yes	https://www.instagram.com/unmobgyn	yes	2018-11-02	110	686	421				Y	Yes	Yes	No
University of Louisville School of Medicine Program	Louisville, KY	Metropolitan	Academic	Academic	24	144	Yes	https://www.instagram.com/uoflobgynres	yes	2020-01-03	121	820	174	APD		2 days	R	no	yes	Yes	https://twitter.com/UofLObGynRes	Yes	2020-08-01	145	255
University of Utah Health Program	Salt Lake City, UT	Metropolitan	Academic	Academic	24	21	yes	https://www.instagram.com/uofuobgynres	yes	2020-08-04	139	882	276	residents + PD		3 hours	R	yes	yes	No
UPMC Medical Education (Harrisburg) Program	Harrisburg, PA	Metropolitan	Community	Both	16	290		https://www.instagram.com/upmcharrisburg_obgynresidency/	yes	2020-08-07	81	648	180	residents	*only female post diversity	31 days	R	Yes	Yes	No
University of Puerto Rico Program	San Juan, PR	Large Metropolitan	Academic	Academic	20	225	Yes	https://www.instagram.com/upr.obgyn/	yes	2020-04-06	8	425	69	residents	*Small post women in medicine	37 days	R	Yes	Yes	No
SUNY Upstate Medical University Program	Syracuse, NY	Metropolitan		Academic	20	185	Yes	https://www.instagram.com/upstateobgyn	yes	2020-09-20	60	664	215				Y	No	No	No
University of Rochester Program	Rochester, NY	Metropolitan	Academic	Academic	32	99	Yes	https://www.instagram.com/urmc_obgyn	yes	2019-06-24	158	1169	269	Residents		8 hours	R	yes	yes	No
University of South Alabama Health Program	Mobile, AL	Medium-size urban	Academic	Academic	16	159	Yes	https://www.instagram.com/usa_obgyn	yes	2019-02-03	117	986	226	residents		9 days	R	yes	yes	No
Prisma Health/University of South Carolina SOM Columbia (Columbia) Program	Columbia, SC	Metropolitan	Academic	Both	16	151	Yes	https://www.instagram.com/uscobgyn	yes	2017-11-11	157	1088	321	APD		6 days	R	yes	yes	Yes	https://twitter.com/uscobgyn	Yes	2018-04-01	74	43
University of Southern California/LAC+USC Medical Center Program	Los Angeles, CA	Large Metropolitan		Academic	36	40	Yes	https://www.instagram.com/uscobgynres	yes	2020-01-09	71	1169	269				Y	yes	yes	No
University of South Florida Morsani Program	Tampa, FL	Large Metropolitan		Academic	24	33	Yes	https://www.instagram.com/usfobgyn_residency	yes	2020-01-31	134	1023	414	Residents			Y	yes	no	Yes	https://twitter.com/USFDeptofObGyn	No	2021-07-01	0	0
University of Tennessee College of Medicine at Chattanooga Program	Chattanooga, TN	Metropolitan		Academic	16	235	Yes	https://www.instagram.com/utchattobgyn	yes	2020-06-09	62	791	498				Y	yes	no	Yes	https://twitter.com/utchattobgyn/	No	2015-08-01	328	280
University of Texas Health Science Center San Antonio Joe and Teresa Lozano Long School of Medicine Program	San Antonio, TX	Large Metropolitan	Academic	Academic	28	97	Yes	https://www.instagram.com/uthealthsa_obgyn	yes	2019-12-14	223	1239	467	Residents		5 days	R	yes	yes	Yes	https://twitter.com/UTHealthSAOBGYN	Yes	2020-08-01	70	141
University of Texas Health Science Center at Houston Program	Houston, TX	Large Metropolitan		Academic	48	63	Yes	https://www.instagram.com/uthobgynresidents	yes	2017-04-13	241	1211	330				Y	no	yes	Yes	https://twitter.com/uthobgynres	Yes	2017-04-01	12	111
University of Tennessee Program	Memphis, TN	Metropolitan	Academic	Academic	44	115	Yes	https://www.instagram.com/uthscobgyn	yes	2019-02-04	143	1029	485	Residents		3 days	R	yes	yes	No
University of Tennessee Medical Center at Knoxville Program	Knoxville, TN	Metropolitan	Both	Both	16	126	Yes	https://www.instagram.com/utknoxobgyn	yes	2019-07-12	131	751	129	Residents, Nursing staff		33 days	R	yes	no	No
University of Texas Medical Branch Hospitals Program	Galveston, TX	Large Metropolitan		Academic	32	106	Yes	https://www.instagram.com/utmb.obgyn.residents	yes	2019-08-14	245	1080	278	Residents			Y	yes	yes	No
University of Tennessee College of Medicine (Nashville) Program	Nashville, TN	Large Metropolitan		Both	12	202	Yes	https://www.instagram.com/utnashobgynresidents	yes	2020-09-18	29	392	33				Y	Yes	No	No
University of Toledo Program	Toledo, OH	Metropolitan	Both	Both	20	214	Yes	https://www.instagram.com/utoledoobgyn	yes	2020-02-03	52	717	630	residents		1 hour	R	Yes	yes	Yes	https://twitter.com/utmc_obgyn	Yes	2016-03-01	49	131
University of Virginia Medical Center Program	Charlottesville, VA	Medium-size urban		Academic	16	58	Yes	https://www.instagram.com/uvaobgyn	yes	2019-08-15	79	975	169				Y	yes	yes	No
University of Vermont Medical Center Program	Burlington, VT	Medium-size urban	Academic	Academic	12	135	Yes	https://www.instagram.com/uvmobgyn	yes	2017-10-23	303	1107	233	Residents		6 days	R	yes	yes	No
University of Washington Program	Seattle, WA	Large Metropolitan		Academic	28	19	Yes	https://www.instagram.com/uwobgynresidents	yes	2017-06-08	163	1254	271	Residents			Y	Yes	Yes	Yes	https://twitter.com/UWashOBGYN	No	2019-03-01	226	766
Virginia Commonwealth University Health System Program	Richmond, VA	Metropolitan		Academic	24	65	Yes	https://www.instagram.com/vcuobgynresidency	yes	2018-06-18	115	972	246				Y	yes	yes	Yes	https://twitter.com/vcuobgyn	Yes	2018-03-01	19	281
Virtua Program	Voorhees, NJ	Large Metropolitan		Community	24	291	Yes	https://www.instagram.com/virtuaobgyn	yes	2020-10-27	49	533	11		*Initial accreditation 2020		Y	yes	no	No
Carilion Clinic- Virginia Tech Carilion School of Medicine Program	Roanoke, VA	Medium-size urban		Academic	16	62	Yes	https://www.instagram.com/vtcobgynresidency	yes	2019-09-21	169	786	241				Y	yes	yes	No
Vanderbilt University Medical Center Program	Nashville, TN	Large Metropolitan	Academic	Academic	24	42	Yes	https://www.instagram.com/vumc_obgynres	yes	2020-08-25	36	717	84	APD		2 days	R	Yes	No	Yes	https://twitter.com/VUMC_OBGynRes	Yes	2020-08-01	1	83
Wake Forest University School of Medicine Program	Winston-Salem, NC	Metropolitan	Academic	Academic	24	54	Yes	https://www.instagram.com/wakeforestobgyn	yes	2020-07-11	57	990	128	Residents		< 1 hour	R	yes	no	No
Marshall University School of Medicine Program	Huntington, WV	Medium-size urban	Academic	Both	12	230	Yes	https://www.instagram.com/weare_marshallobgyn/	yes	2020-10-09	45	305	195	Residents		3 days	R	No	No	No
WellStar Kennestone Regional Medical Center Program	Marietta, GA	Large Metropolitan		Community	16	292	Yes	https://www.instagram.com/wellstarobgyn	yes	2018-10-12	240	675	76				Y	No	Yes	No
Western Michigan University Homer Stryker MD School of Medicine Program	Kalamazoo, MI	Medium-size urban		Both	16	243	Yes	https://www.instagram.com/wmedobgyn	yes	2020-10-26	77	347	60				Y	Yes	Yes	No
Orlando Health Program	Orlando, FL	Large Metropolitan		Community	28	101	Yes	https://www.instagram.com/wph_obgyn	yes	2020-08-04	67	988	270	residents			Y	yes	no	No
Wright State University Program	Dayton, OH	Metropolitan		Both	24	117	Yes	https://www.instagram.com/wsu_obgyn	yes	2019-10-19	205	983	401				Y	yes	yes	Yes	https://twitter.com/ObgynWsu	Yes	2020-08-01	40	54
West Virginia University Program	Morgantown, WV	Small urban		Academic	12	293	Yes	https://www.instagram.com/wvuobgyn	yes	2020-08-14	72	581	38	residents			Y	yes	yes	Yes	https://twitter.com/Obgyn_WVU	yes	2020-08-01	1	27
Henry Ford Wyandotte Hospital Program	Wyandotte, MI	Large Metropolitan	Community	Both	12	240	Yes	https://www.instagram.com/wyandotteobgyn	yes	2020-10-14	16	184	204	Residents		8 days	R	Yes	No	No
Wyckoff Heights Medical Center Program	Brooklyn, NY	Large Metropolitan		Community	8	247	Yes	https://www.instagram.com/wyckoffobgyn	yes	2018-11-02	87	752	52				Y	no	yes	No
Yale-New Haven Medical Center Program	New Haven, CT	Metropolitan		Academic	33	32	Yes	https://www.instagram.com/yaleobgynres	yes	2018-03-22	588	1495	195				Y	No	Yes	Yes	https://twitter.com/YaleObGynRes	Yes	2016-07-01	237	780
Wellspan Health/York Hospital Program	York, PA	Medium-size urban		Both	20	251	Yes	https://www.instagram.com/yhob_res	yes	2021-02-05	102	396	73	Residents			Y	Yes	No	No
Stamford Hospital/Columbia University College of Physicians and Surgeons Program	Stamford, CT	Metropolitan		Both	16	184	Yes	https://www.instagram.com/stamfordhealthresidency	yes but multiple specialties	2020-09-10	145	482	76		Shared account w/ other programs		Y	Yes	No	No
Stony Brook Medicine/University Hospital Program	Stony Brook, NY	Large Metropolitan		Academic	20	111	Yes	https://www.instagram.com/stonybrookobgyn		2020-06-30	61	729	330	residents			Y	yes	no	No
Charleston Area Medical Center/West Virginia University (Charleston Division) Program	Charleston, WV	Medium-size urban		Both	12	164	No	N/A		N/A	N/A	N/A	N/A							Yes	https://twitter.com/WVUPCObGyn	No	2021-04-01	1	3
Mount Sinai Hospital Medical Center of Chicago Program	Chicago, IL	Large Metropolitan		Community	16	252	No	N/a		N/a	N/a	N/a	N/a							Yes	https://twitter.com/sinai_obgyn	Yes	2021-07-01	39	26
Rutgers Health/New Jersey Medical School Program	Newark, NJ	Large Metropolitan		Academic	24	90	No	N/A		N/A	N/A	N/A	N/A							No
Texas Tech University HSC El Paso - The Hospitals of Providence Transmountain Campus Program	El Paso, TX	Metropolitan		Academic	12	285	No	N/A		N/A	N/A	N/A	N/A		*Initial accreditation 2021					No
Tower Health/Phoenixville Hospital Program	Reading, PA	Medium-size urban		Both	12	286	no	N/A		N/A	N/A	N/A	N/A		*Initial accreditation 2021					No
Osteopathic Medical Education Consortium of Oklahoma, Inc. (OMECO) Program	Tulsa, OK	Metropolitan		Both	12	122	No	N/a		N/a	N/a	N/a	N/a							No
Spectrum Health/Michigan State University Program	Grand Rapids, MI	Metropolitan		Both	32	163	No	N/a		N/a	N/a	N/a	N/a							No
BronxCare Health System Program	Bronx, NY	Large Metropolitan		Both	18	197	No	N/A		N/A	N/A	N/A	N/A							No
Adventist Health White Memorial Program	Los Angeles, CA	Large Metropolitan		Both	20	219	No	N/A		N/A	N/A	N/A	N/A							No
Nassau University Medical Center Program	East Meadow, NY	Large Metropolitan		Both	17	249	No	N/A		N/A	N/A	N/A	N/A							No
Baylor All Saints Medical Center Fort Worth Program	Fort Worth, TX	Large Metropolitan		Both	24	260	No	N/A		N/A	N/A	N/A	N/A		*Initial accreditation 2021					No
Campbell University Program	Fayetteville, NC	Metropolitan		Both	16	261	No	N/A		N/A	N/A	N/A	N/A							No
Carle Foundation Hospital Program	Urbana, IL	Medium-size urban		Both	16	262	No	N/A		N/A	N/A	N/A	N/A		*Initial accreditation 2021					No
University of Michigan Health-West Program	Wyoming, MI	Metropolitan		Both	12	289	No	N/A		N/A	N/A	N/A	N/A							No
HCA Healthcare: East Florida Division GME Program	Margate, FL	Large Metropolitan		Both	16		No	N/A		N/A	N/A	N/A	N/A		*Initial accreditation 2021					No
HCA Houston Healthcare (West)/University of Houston Program	Houston, TX	Large Metropolitan		Community	20	266	No	N/A		N/A	N/A	N/A	N/A							No
Rutgers Health/Newark Beth Israel Medical Center Program	Newark, NJ	Large Metropolitan		Community	16	120	No	N/A		N/A	N/A	N/A	N/A							No
McLaren Health Care/Greater Lansing/MSU Program	Lansing, MI	Metropolitan		Community	12	217	No	N/A		N/A	N/A	N/A	N/A							No
Jamaica Hospital Medical Center Program	Jamaica, NY	Large Metropolitan		Community	13	223	No	N/A		N/A	N/A	N/A	N/A							No
HCA Medical City Healthcare UNT-TCU Graduate Medical Education Program	Arlington, TX	Large Metropolitan		Community	20	267	No	N/A		N/A	N/A	N/A	N/A		*Initial accreditation 2021					No
McLaren Health Care/Macomb/MSU Program	Mount Clemens, MI	Large Metropolitan		Community	8	273	No	N/A		N/A	N/A	N/A	N/A		*Initial accreditation 2021					No
Northeast Georgia Medical Center Program	Gainesville, GA	Medium-size urban		Community	24	276	No	N/A		N/A	N/A	N/A	N/A		*Initial accreditation 2021					No
Nuvance Health Program	Poughkeepsie, NY	Metropolitan		Community	24	277	No	N/A		N/A	N/A	N/A	N/A							No
St John's Episcopal Hospital-South Shore Program	Far Rockaway, NY	Large Metropolitan		Community	12	281	No	N/A		N/A	N/A	N/A	N/A		*Initial accreditation 2021					No
St Joseph Mercy- Oakland Program	Pontiac, MI	Large Metropolitan		Community	16	282	No	N/a		N/a	N/a	N/a	N/a							No
St. David's Healthcare Graduate Medical Education Program	Austin, TX	Large Metropolitan		Community	20	284	No	N/A		N/A	N/A	N/A	N/A		*Initial accreditation 2021					No
HCA Healthcare Riverside Program	Riverside, CA	Large Metropolitan		Community			No	N/A		N/A	N/A	N/A	N/A		*Initial accreditation 2021					No
National Capital Consortium Program	Bethesda, MD	Large Metropolitan		Military	24	71	No	N/a		N/a	N/a	N/a	N/a							No
San Antonio Uniformed Services Health Education Consortium Program	Fort Sam Houston, TX	Large Metropolitan		Military	24	96	No	N/a		N/a	N/a	N/a	N/a							No
Naval Medical Center (Portsmouth) Program	Porstmouth, VA	Large Metropolitan		Military	24	129	No	N/a		N/a	N/a	N/a	N/a							NO
Naval Medical Center (San Diego) Program	San Diego, CA	Large Metropolitan		Military	20	130	No	N/a		N/a	N/a	N/a	N/a							No
Madigan Army Medical Center Program	Tacoma, WA	Large Metropolitan		Military	16	138	No	N/a		N/a	N/a	N/a	N/a							No
Tripler Army Medical Center Program	Falls Church, VA	Large Metropolitan		Military	20	182	No	N/A		N/A	N/A	N/A	N/A							No
Womack Army Medical Center Program	Fayetteville, NC	Metropolitan		Military	13	199		N/A		N/A	N/A	N/A	N/A							No

## Sheet: Top 30 posts & highlight
Program Name	Location	Instagram site	Instagram # followers	Educational	Social	Wellness	Info	Bio	Class	Awards/Match	Advocacy	Research	OR/Surgical	Diversity	Other Posts	Instagram site	Highlight Reel #	Location	DITL	Advocacy/Diversity	Q&A	Biographies	Rotations	Info/ACOG Res Week	Wellness	Education	Social	Research	Other
Temple University Hospital Program	Philadelphia, PA	https://www.instagram.com/templeobgyn_residency	2539	0	10	3	2	7	6	0	0	1	0	0	1	https://www.instagram.com/templeobgyn_residency	6	0	2	0	0	0	0	3	0	0	1	0	0
Washington University/B-JH/SLCH Consortium Program	St. Louis, MO	https://www.instagram.com/washuobgyn	2044	4	1	1	2	3	1	6	3	6	0	2	1	https://www.instagram.com/washuobgyn	19	1	0	1	0	0	0	13	0	0	0	2	2
Emory University School of Medicine Program	Atlanta, GA	https://www.instagram.com/emorygynob	1763	1	4	1	4	0	5	0	2	2	6	3	2	https://www.instagram.com/emorygynob	10	0	5	1	1	0	0	0	0	0	0	0	3
Ohio State University/Mt Carmel Hospital Program	Columbus, OH	https://www.instagram.com/ohiostateobgyn	1709	0	2	0	6	6	5	2	0	1	1	0	7	https://www.instagram.com/ohiostateobgyn	6	1	0	0	1	1	1	1	0	1	0	0	0
University of Michigan Health System Program	Ann Arbor, MI	https://www.instagram.com/umichobgyn	1660	3	1	1	4	15	5	0	0	0	0	0	1	https://www.instagram.com/umichobgyn	6	1	0	1	0	0	0	2	0	0	2	0	0
UPMC Medical Education Program	Pittsburgh, PA	https://www.instagram.com/mageeobgynresidency	1638	3	14	3	2	0	3	1	0	1	0	3	0	https://www.instagram.com/mageeobgynresidency	12	2	1	0	1	3	0	1	1	0	3	0	0
Stanford Health Care-Sponsored Stanford University Program	Stanford, CA	https://www.instagram.com/stanford_obgyn_res	1583	1	1	1	1	1	8	9	3	1	0	2	2	https://www.instagram.com/stanford_obgyn_res	7	0	0	1	0	0	0	2	1	1	0	1	1
Loyola University Medical Center Program	Maywood, IL	https://www.instagram.com/lumcobgyn	1573	1	5	4	3	3	5	0	1	3	2	0	3	https://www.instagram.com/lumcobgyn	11	0	1	0	1	2	0	2	2	0	2	1	0
University of Wisconsin Hospitals and Clinics Program	Madison, WI	https://www.instagram.com/wiscobgyn	1537	11	1	2	5	0	0	2	6	0	3	0	0	https://www.instagram.com/wiscobgyn	23	0	1	3	0	6	0	4	2	4	1	2	0
Yale-New Haven Medical Center Program	New Haven, CT	https://www.instagram.com/yaleobgynres	1495	5	15	1	0	0	3	1	0	0	1	0	4	https://www.instagram.com/yaleobgynres	0	0	0	0	0	0	0	0	0	0	0	0	0
University of California Davis Health Program	Sacramento, CA	https://www.instagram.com/ucdobgynresidency	1481	7	7	0	2	0	2	3	0	4	0	3	2	https://www.instagram.com/ucdobgynresidency	8	0	3	0	0	0	0	0	2	0	3	0	0
Women and Infants Hospital of Rhode Island/Brown University Program	Providence, RI	https://www.instagram.com/brownobgynresidency	1479	2	8	1	4	7	2	3	0	0	0	2	1	https://www.instagram.com/brownobgynresidency	12	2	1	2	0	0	0	2	0	1	3	0	1
University of Illinois College of Medicine at Chicago Program	Chicago, IL	https://www.instagram.com/uicobgynresidents	1477	0	3	3	7	5	3	4	0	1	0	1	3	https://www.instagram.com/uicobgynresidents	1	0	0	0	0	0	0	0	0	0	1	0	0
University of California (San Francisco) Program	San Francisco, CA	https://www.instagram.com/ucsfobgyn	1449	0	7	1	2	0	9	3	1	0	0	4	3	https://www.instagram.com/ucsfobgyn	5	0	0	2	0	0	0	3	0	0	0	0	0
Pennsylvania Hospital of the University of Pennsylvania Health System Program	Philadelphia, PA	https://www.instagram.com/pennsyobgyn	1440	3	10	1	2	7	1	3	1	0	0	0	2	https://www.instagram.com/pennsyobgyn	7	0	1	0	1	0	0	2	1	0	1	0	1
University of North Carolina Hospitals Program	Chapel Hill, NC	https://www.instagram.com/uncobgynres	1437	4	2	7	1	6	4	2	1	0	0	1	2	https://www.instagram.com/uncobgynres	9	0	1	0	0	6	0	0	0	0	0	0	2
Baylor College of Medicine Program	Houston, TX	https://www.instagram.com/bcm_obgyn	1436	5	3	0	2	15	1	2	2	0	0	0	0	https://www.instagram.com/bcm_obgyn	5	0	2	0	1	0	0	0	0	0	0	0	2
Johns Hopkins University Program	Baltimore, MD	https://www.instagram.com/hopkinsgynob	1425	5	3	0	7	7	2	0	0	2	0	1	3	https://www.instagram.com/hopkinsgynob	6	0	1	0	0	2	0	1	0	0	0	0	2
McGaw Medical Center of Northwestern University Program	Chicago, IL	https://www.instagram.com/northwestern.obgyn	1412	0	0	0	1	27	1	0	0	0	0	1	0	https://www.instagram.com/northwestern.obgyn	9	1	0	1	0	1	5	0	0	0	1	0	0
New York Medical College at Westchester Medical Center Program	Valhalla, NY	https://www.instagram.com/nymcobgyn	1391	2	2	2	7	11	3	1	0	1	0	1	0	https://www.instagram.com/nymcobgyn	7	0	1	0	1	1	0	1	1	0	1	1	0
NYU Grossman School of Medicine Program	New York, NY	https://www.instagram.com/nyuobgynresidency	1380	1	5	2	12	0	2	2	1	1	0	3	1	https://www.instagram.com/nyuobgynresidency	23	0	4	1	0	4	3	1	1	1	6	1	1
Albert Einstein Healthcare Network Program	Philadelphia, PA	https://www.instagram.com/einsteinobgyn	1334	2	11	2	0	3	2	2	1	0	2	1	4	https://www.instagram.com/einsteinobgyn	6	1	1	0	1	1	0	1	0	0	0	1	0
Sidney Kimmel Medical College at Thomas Jefferson University/TJUH Program	Philadelphia, PA	yale	1302	0	5	0	7	5	3	3	1	2	0	1	3	https://www.instagram.com/jeffersonobgyn	9	0	1	2	1	0	0	1	1	1	2	0	0
Icahn School of Medicine at Mount Sinai (West) Program	New York, NY	https://www.instagram.com/msw.obgyn.residency	1286	5	4	1	0	6	1	4	1	0	1	0	7	https://www.instagram.com/msw.obgyn.residency	3	0	0	0	1	0	1	1	0	0	0	0	0
Medical College of Georgia Program	Augusta, GA	https://www.instagram.com/mcgobgyn	1280	1	7	1	7	6	2	1	1	1	1	0	2	https://www.instagram.com/mcgobgyn	17	1	5	3	1	4	0	0	0	1	2	0	0
Brigham and Women's Hospital/Massachusetts General Hospital Program	Boston, MA	https://www.instagram.com/bwhmghobgyn	1279	1	10	1	4	3	0	4	1	1	2	0	3	https://www.instagram.com/bwhmghobgyn	8	1	0	1	0	1	2	1	0	1	0	0	1
Tufts Medical Center Program	Boston, MA	https://www.instagram.com/obgynresidencytuftsmc	1260	3	6	2	1	3	3	1	1	0	0	8	2	https://www.instagram.com/obgynresidencytuftsmc	7	0	6	1	0	0	0	0	0	0	0	0	0
UCLA David Geffen School of Medicine/UCLA Medical Center Program	Los Angeles, CA	https://www.instagram.com/uclaobgynedu	1258	2	6	1	5	4	0	1	1	2	3	0	5	https://www.instagram.com/uclaobgynedu	7	1	0	0	0	1	3	1	0	0	1	0	0
University of Washington Program	Seattle, WA	https://www.instagram.com/uwobgynresidents	1254	3	5	0	7	2	5	4	0	0	1	1	2	https://www.instagram.com/uwobgynresidents	5	0	0	0	1	0	1	1	1	0	0	0	1
New York Presbyterian Hospital (Columbia Campus) Program	New York, NY	https://www.instagram.com/columbiaobgyn_residency	1248	3	4	1	1	12	5	3	0	0	0	0	1	https://www.instagram.com/columbiaobgyn_residency	10	0	3	1	0	0	0	2	0	2	1	0	1
		Total posts #	Total #	78	162	43	108	164	92	67	28	30	23	38	67	Total posts, Total #	264	12	40	21	12	33	16	46	13	13	31	9	18
			Total %	8.66667	18	4.77778	12	18.2222	10.2222	7.44444	3.11111	3.33333	2.55556	4.22222	7.44444	TOTAL %	8.8	4.54545	15.1515	7.95455	4.54545	12.5	6.06061	17.4242	4.92424	4.92424	11.7424	3.40909	6.81818
		Program posts #	Total	24	29	23	27	23	27	24	17	16	11	17	25	Program Posts, Total #	30	10	18	14	12	13	7	21	10	9	16	7	12
			Total %	80	96.6667	76.6667	90	76.6667	90	80	56.6667	53.3333	36.6667	56.6667	83.3333	Total %		33.3333	60	46.6667	40	43.3333	23.3333	70	33.3333	30	53.3333	23.3333	40

## Sheet: Top 50 & Hashtags
Numeric	Program	Program Post	Date post	Likes	Educational	Social	Wellness	Info	Bio	Class	Awards/Match	Advocacy	Research	OR/Surgical	Diversity	Other Posts	Post description		Numeric	Hasth tags
1	WASHU	8	2021-10-07	183							1						Match		1	#matchday	#rei	#reproductiveendocrinology	#mededucation	#futureobgyn	#fellows	#thematch	#fellowshipmatch2020	#doctor	#surgicalresidency	#fellowship	#residency	#washuobgyn
2	WASHU	24	2021-08-17	210							1						Alumni award		2	#virtualresidencyweek	#acogmedstudents	#acog	#obgyn	#obgynresidency	#obgyntwitter	#medstudenttwitter	#meded	#acogmedstudent	#acogvirtualresidencyshowcase
3	WASHU	29	2021-06-23	195											1		Diversity in OR		3	#blackwomen	#gynecologists	#dei	#representationmatters	#blackwomeninmedicine	#DiversityEquityInclusion	#wcw
4	WASHU	30	2021-06-14	183						1							Interns start		4	#obgynintern	#obgynresidency	#obgyn	#futureobgyn	#stlouis
5	Ohio State	4	2021-10-18	186		1											Wedding		5	#obgynresidency	#coresidentlove
6	Ohio State	6	2021-10-07	192							1						Match		6	#obgynresidency	#matchday	#buckeyes
7	Ohio State	7	2021-10-06	218							1						Match		7	#obgynresidency	#matchday
8	Michigan	29	2021-06-15	187					1								Bio grad		8	#missyoualready	#michmedgrad
9	Michigan	30	2021-06-14	190					1								Bio grad		9	#missyoualready	#michmedgrad
10	UPMC	4	2021-10-15	218		1											Britney night		10	0
11	UPMC	6	2021-10-06	255							1						Match		11	#fellowshipmatch2021	#mageeobgynresidency
12	UPMC	20	2021-06-18	254						1							Graduation		12	#congratsgrad	#mageeobgynresidency	#wewillmissyou
13	UPMC	21	2021-06-17	187						1							Graduation		13	#graduation	#mageeobgynresidency	#residencygraduation	#youmadeit
14	UPMC	23	2021-06-09	237											1		Pride		14	#loveislove	#pride	#mageeobgynresidency
15	Stanford	13	2021-06-10	181						1							Graduation		15	#we	#you	#jkwe
16	Stanford	24	2021-03-19	185							1						Match		16	#matchday2021
17	Stanford	30	2021-12-19	309								1					COVID vaccine		17	0
18	Wisconsin	7	2021-10-06	203							1						Match		18	#futurebadgers	#futuremfm	#futuregynecologist	#futuregynonc	#futurefpmrs	#UWMadison	#university of wisconsin	#universityofwisconsinmadison	#wisconsin	#madisonwi	#madisonwisconsin	#UWObGyn	#obgyn	#obstetrics	#gynecology	#UWSMPH	#womenshealth	#doctorsofinstagram	#docsofinsta
19	Yale	2	2022-10-07	179							1						Match		19	0
20	Yale	20	2021-06-16	200						1							Graduation		20	#atyourcervix
21	Yale	23	2021-05-23	190		1											Baby		21	0
22	UC Davis	23	2021-03-19	180							1						Match		22	#class2025	#match2021	#URochesterMatch2021	#rfumatch2021
23	Brown	6	2021-10-12	188					1								Bio		23	#terntuesday
24	Brown	7	2021-10-06	213							1						Match		24	0
25	Brown	16	2021-08-16	186				1									Showcase		25	#ACOGresidencyshowcase	#acogmedstudents	#acog	#acogmedstudent	#obgyn	#obgynresidency	#residency	#medstudents
26	Brown	20	2021-07-30	190							1						Match		26	0
27	UIC	2	2021-08-04	246							1						Match		27	#urogynecology	#obgyn	#obgynresidency	#obgynlife	#obgynmatch
28	UIC	5	2021-03-19	571							1						Match		28	#ob	#obgynresidency	#obgyn	#obgynresident	#chicago	#chicagodoctor
29	UCSF	3	2021-10-06	370							1						Match		29	#ucsfobgyn
30	UCSF	16	2021-06-17	203		1											Interns start		30	0
31	UCSF	22	2021-05-02	179											1		Diversity residents		31	#ucsfobgyn
32	UCSF	27	2021-03-19	437							1						Match		32	#oneofus	#ucsfobgyn
33	Penn	16	2021-06-19	191						1							Graduation		33
34	Penn	25	2021-03-19	196							1						Match		34	#matchday2021	#obgynmatch	#residencylife
35	UNC	3	2021-10-15	178				1									Dinner/Info about program		35	0
36	UNC	5	2021-09-30	206	1												Robot training pic		36	0
37	UNC	13	2021-07-01	197												1	Rotation change		37	0
38	UNC	21	2021-04-07	196						1							COVID after vaccine post		38	0
39	Baylor	6	2021-10-07	193							1						Match		39	0
40	Northwestern	7	2021-08-18	182					1								Bio		40	#ACOGresidencyshowcase	#acogmedstudents
41	Northwestern	17	2021-06-25	223						1							Interns start		41	0
42	NYU	5	2021-10-07	267							1						Match		42	0
43	Jeff	4	2022-10-03	178								1					Match		43	#tbt
44	Jeff	21	2021-06-15	199						1							Interns start		44	0
45	Jeff	28	2021-03-19	190							1						Match		45	#matchday2021	#acog	#obgyn
46	Mass Gen	11	2021-10-06	266							1						Match		46	0
47	Mass Gen	20	2021-09-08	231		1											Babies congrats		47	#futureobgyns	#pushitrealgood
48	Tufts	4	2021-10-06	256							1						Match		48	0
49	Tufts	6	2021-10-02	203								1					Abortion advocacy		49	0
50	U Washington	12	2021-07-01	214						1							Entire residency		50	#medschool	#medstudent	#medicalschool	#doctor	#medicine	#womeninmedicine	#medicalstudent	#doctorsofinstagram	#surgeon	#nursingschool	#premed	#futuredoctor	#obgyn	#residency	#womenshealth	#matchday	#gynecology	#ms4	#nrmp	#medical	#Match2021	#uwobgynresidents	#uwobgyn	#acogwellnessweek	#acog	#medlife	#obgynresidents	#physician	#residencyapplication	#eras
51	U Washington	22	2021-03-19	191							1						Match		51	0
			Total	51	1	5	0	2	4	10	22	3	0	0	3	1
			%		1.96078	9.80392	0	3.92157	7.84314	19.6078	43.1373	5.88235	0	0	5.88235	1.96078
	Unique All Hashtags			Group	#	Group	#	Group	#	Group	#	Group	#	Group	#
1	#matchday	4		#matchday	4	#rei	1	#mededucation	1	#futureobgyn(s)	3	#fellows	1	#surgicalresidency	1
2	#rei	1		#thematch	1	#reproductiveendocrinology	1	#meded	1			#fellowship	1	#residency	3
3	#reproductiveendocrinology	1		#obgynmatch	2									#obgynresidency	8
4	#mededucation	1		#fellowshipmatch2021	2									#obgynintern	1
5	#futureobgyn(s)	3		#matchday2021	3									#obgynresident(s)	2
6	#fellows	1		#match2021	2									#residencylife	1
7	#thematch	1		TOTAL	14		2		2		3		2		16
8	#fellowshipmatch2021	2		Group	#	Group	#	Group	#	Group	#	Group	#	Group	#
9	#doctor	2		#doctor	2	#washuobgyn	1	#acogmedstudent(s)	5	#acog	4	#obgyn	8	#obgyntwitter	1
10	#surgicalresidency	1		#physician	1	#mageeobgynresidency	4	#medstudent(s)	2			#gynecologists	1	#medstudenttwitter	1
11	#fellowship	1		#surgeon	1			#medschool	1			#obstetrics	1
12	#residency	3		#doctorsofinstagram	2			#medicalschool	1			#gynecology	2
13	#washuobgyn	1		#docsofinsta	1			#medicalstudent	1			#ob	1
14	#virtualresidencyweek	1						#furturedoctor	1			#obgynlife	1
15	#acogmedstudent(s)	5						#ms4	1
16	#acog	4		TOTAL	7		5		12		4		14		2
17	#obgyn	8		Group	#	Group	#	Group	#	Group	#	Group	#	Group	#
18	#obgynresidency	8		#acogvirtualresidencyshowcase	1	#blackwomen	1	#missyoualready	2
19	#obgyntwitter	1		#virtualresidencyweek	1	#dei	1	#congratsgrad	1
20	#medstudenttwitter	1		#acogresidencyshowcase	2	#representationmatters	1	#wewillmissyou	1
21	#meded	1				#blackwomeninmedicine	1	#graduation	1
22	#acogvirtualresidencyshowcase	1				#DiversityEquityInclusion	1	#residencygraduation	1
23	#blackwomen	1				#wcw	1	#youmadeit	1
24	#gynecologists	1				#loveislove	1
25	#dei	1				#pride	1
26	#representationmatters	1				#womeninmedicine	1
27	#blackwomeninmedicine	1		TOTAL	4		9		7
28	#DiversityEquityInclusion	1
29	#wcw	1		#coresidentlove	1	Left Total	48
30	#obgynintern	1		#buckeyes	1	ALL TOTal	151
31	#coresidentlove	1		#michmedgrad	2
32	#buckeyes	1		#futurebadgers	1
33	#missyoualready	2		#futuremfm	1
34	#michmedgrad	2		#futuregynecologist	1
35	#mageeobgynresidency	4		#futuregynonc	1
36	#congratsgrad	1		#futurefpmrs	1
37	#wewillmissyou	1		#UWMadison	1
38	#graduation	1		#university of wisconsin	1
39	#residencygraduation	1		#universityofwisconsinmadison	1
40	#youmadeit	1		#wisconsin	1
41	#loveislove	1		#madisonwi	1
42	#pride	1		#madisonwisconsin	1
43	#matchday2021	3		#UWObGyn	2
44	#futurebadgers	1		#UWSMPH	1
45	#futuremfm	1		#womenshealth	2
46	#futuregynecologist	1		#atyourcervix	1
47	#futuregynonc	1		#class2025	1
48	#futurefpmrs	1		#URochesterMatch2021	1
49	#UWMadison	1		#rfumatch2021	1
50	#university of wisconsin	1		#terntuesday	1
51	#universityofwisconsinmadison	1		#urogynecology	1
52	#wisconsin	1		#chicago	1
53	#madisonwi	1		#chicagodoctor	1
54	#madisonwisconsin	1		#ucsfobgyn	3
55	#UWObGyn	2		#tbt	1
56	#obstetrics	1		#pushitrealgood	1
57	#gynecology	2		#nursingschool	1
58	#UWSMPH	1		#premed	1
59	#womenshealth	2		#nrmp	1
60	#doctorsofinstagram	2		#medical	1
61	#docsofinsta	1		#uwobgynresidents	1
62	#atyourcervix	1		#acogwellness	1
63	#class2025	1		#medlife	1
64	#match2021	2		#residencyapplication	1
65	#URochesterMatch2021	1		#eras	1
66	#rfumatch2021	1		#we	1
67	#terntuesday	1		#you	1
68	#medstudent(s)	2		#jkwe	1
69	#urogynecology	1		#oneofus	1
70	#obgynlife	1		#medicine	1
71	#obgynmatch	2		#stlouis	1
72	#ob	1
73	#chicago	1
74	#chicagodoctor	1
75	#ucsfobgyn	3
76	#residencylife	1
77	#acogresidencyshowcase	2
78	#tbt	1
79	#pushitrealgood	1
80	#medschool	1
81	#medicalschool	1
82	#medicine	1
83	#womeninmedicine	1
84	#surgeon	1
85	#nursingschool	1
86	#premed	1
87	#furturedoctor	1
88	#ms4	1
89	#nrmp	1
90	#medical	1
91	#uwobgynresidents	1
92	#acogwellness	1
93	#medlife	1
94	#obgynresident(s)	2
95	#physician	1
96	#residencyapplication	1
97	#eras	1
98	#we	1
99	#you	1
100	#jkwe	1
101	#oneofus	1
102	#medicalstudent	1
103	#stlouis	1
	TOTAL	151

## Sheet: Posts broken down
Program and Post	Date post	Likes	Educational	Social	Wellness	Info	Bio	Class	Awards/Match	Advocacy	Research	OR/Surgical	Diversity	Other Posts
Temple																Educational	Posts trying to teach a concept, announcing seminars or learning opportunities, podcasts, or presenting physical examination findings and demonstrations
1	2021-10-25	131									1					Social	Posts regarding vacations, hobbies, camraderie, food, sporting events, concerts, or celebration of life events.
2	2021-10-12	NA views		1												Wellness	Posts regarding wellness activities and reatreats including posts with #wellness.
3	2021-09-24	116			1											Informational	Posts providing information or promotioms about the residency program including ACOG Residency Showcase
4	2021-09-16	177		1												Biographies	Posts regarding current resident or physician biographies.
5	2021-09-12	109						1								Class	Posts highlighting a class of residents or fellows.
6	2021-09-10	106						1								Advocacy	Any post making mention of advocacy, volunteerism
7	2021-08-18	102			1											Research	Posts regarding publications, abstracts, posters, conferences, research awards, or grants
8	2021-08-16	77				1										OR images	Posts of images in the OR
9	2021-08-09	102		1												Diversity	Posts showcasing diversity in program including race/ethnicity, LGBTQ, gender,
10	2021-08-02	35				1										Other	Posts not previously mentioned
11	2021-08-02	108		1
12	2021-07-21	138		1
13	2021-07-19	67			1
14	2021-07-17	140		1
15	2021-06-30	97		1
16	2021-06-19	132						1
17	2021-06-18	103												1	bloopers
18	2021-06-18	143						1
19	2021-06-17	118		1
20	2021-06-17	119					1
21	2021-06-16	102						1
22	2021-06-16	107					1
23	2022-06-13	102		1
24	2021-06-12	74					1
25	2021-06-08	157					1
26	2021-06-06	93					1
27	2021-06-05	116					1
28	2021-06-04	134					1
29	2021-06-01	83						1
30	2021-05-28	98		1
TOTAL POSTS			0	10	3	2	7	6	0	0	1	0	0	1	30
WASHU
1	2021-10-21	130								1
2	2021-10-19	77							1
3	2021-10-18	73									1
4	2021-10-15	50	1
5	2021-10-14	71		1
6	2021-10-13	105			1
7	2021-10-07	162							1
8	2021-10-07	183							1
9	2021-10-06	NA Views												1	amount followers
10	2021-10-05	15									1
11	2021-10-01	44									1
12	2021-09-30	25									1
13	2021-09-27	49							1
14	2021-09-22	83	1
15	2021-09-16	28											1
16	2021-09-13	127								1
17	2021-09-10	19									1
18	2021-09-03	86								1
19	2021-08-25	68									1
20	2021-08-20	48					1
21	2021-08-19	81					1
22	2021-08-18	NA Views	1
23	2021-08-18	138					1
24	2021-08-17	210							1
25	2021-08-09	52				1
26	2021-08-02	26				1
27	2021-07-21	32	1
28	2021-06-30	126							1
29	2021-06-23	195											1
30	2021-06-14	183						1
TOTAL POSTS			4	1	1	2	3	1	6	3	6	0	2	1	30
Emory
1	2021-10-13	56										1
2	2021-10-12	49								1
3	2021-10-10	25	1
4	2021-10-08	13								1
5	2021-10-05	NA Views				1									Instagram takeover
6	2021-10-03	36				1
7	2021-10-02	67											1
8	2022-09-29	NA Views				1
9	2021-09-29	79										1
10	2021-09-23	31											1
11	2021-09-23	73									1
12	2021-09-22	90												1	Pic
13	2021-09-01	105											1
14	2021-07-27	48		1
15	2021-07-18	71										1
16	2021-07-07	48									1
17	2021-07-06	41												1
18	2021-06-30	69						1
19	2021-06-29	47										1
20	2021-06-27	51		1
21	2021-06-26	41						1
22	2021-06-25	50			1
23	2021-06-20	42		1
24	2021-06-14	68						1
25	2021-06-13	76						1
26	2021-06-12	48		1
27	2021-06-11	89						1
28	2021-06-09	78										1
29	2021-05-10	55										1
30	2021-05-09	23				1
			1	4	1	4	0	5	0	2	2	6	3	2	30
Ohio State
1	2021-10-27	110												1	Pic Columbus
2	2021-10-22	92									1
3	2021-10-20	89												1	baby post
4	2021-10-18	186		1
5	2021-10-10	107					1
6	2021-10-07	192							1
7	2021-10-06	218							1
8	2021-10-03	88												1	onc
9	2021-09-22	37												1	pic colubmus
10	2021-09-13	98					1
11	2021-09-12	90					1
12	2021-09-12	95		1
13	2021-09-09	51												1	baby pic
14	2021-09-07	112					1
15	2021-09-03	98										1
16	2021-09-02	92					1
17	2021-09-01	94												1	working together onc
18	2021-08-30	156						1
19	2021-08-28	117												1	working together L&D
20	2021-08-21	145					1
21	2021-08-21	60				1
22	2021-08-20	89						1
23	2021-08-19	34				1
24	2021-08-19	77						1
25	2021-08-19	NA Views				1
26	2021-08-18	40				1
27	2021-08-18	69						1
28	2021-08-17	36				1
29	2021-08-17	120						1
30	2021-08-16	58				1
TOTAL POSTS			0	2	0	6	6	5	2	0	1	1	0	7	30
Michigan			*fancy page
1	2021-08-30	109					1
2	2021-08-19	70					1
3	2021-08-19	74					1
4	2021-08-19	NA Views					1
5	2021-08-18	55			1
6	2021-08-17	50	1
7	2021-08-17	57	1
8	2021-08-16	123				1
9	2021-08-16	76						1
10	2021-08-16	68						1
11	2021-08-16	79						1
12	2021-08-16	100						1
13	2021-08-16	NA Views				1
14	2021-08-11	134	1
15	2021-07-31	157												1	done w/ block
16	2021-07-29	33				1
17	2021-07-16	36				1
18	2021-07-03	121					1
19	2021-07-02	85					1
20	2021-07-01	64					1
21	2021-06-30	105					1
22	2021-06-29	166					1
23	2021-06-28	97					1
24	2021-06-27	150		1
25	2021-06-24	165						1
26	2021-06-18	88					1
27	2021-06-17	158					1
28	2021-06-16	130					1
29	2021-06-15	187					1
30	2021-06-14	190					1
			3	1	1	4	15	5	0	0	0	0	0	1	30
UPMC
1	2021-10-27	122				1
2	2021-10-22	152		1
3	2021-10-18	124									1
4	2021-10-15	218		1
5	2021-10-11	145		1
6	2021-10-06	255							1
7	2021-10-05	130	1
8	2021-09-23	111											1
9	2021-09-22	131		1
10	2021-09-16	112		1
11	2021-09-12	142		1
12	2021-09-10	80		1
13	2021-09-08	109		1
14	2021-08-25	89		1
15	2021-08-23	86		1
16	2021-08-20	101		1
17	2022-08-19	76				1
18	2021-07-15	79			1
19	2021-06-25	141		1
20	2021-06-18	254						1
21	2021-06-17	187						1
22	2021-06-15	153						1
23	2021-06-09	237											1
24	2021-05-23	149		1
25	2021-05-22	122		1
26	2021-05-13	108			1
27	2021-05-11	91	1
28	2021-04-22	99			1
29	2021-04-13	101	1
30	Marcy 23	NA Views											1
			3	14	3	2	0	3	1	0	1	0	3	0	30
Stanford
1	2021-10-07	130							1						fellowship match
2	2021-10-04	32											1
3	2021-09-22	47											1
4	2022-09-07	107								1
5	2021-08-26	55						1
6	2021-08-21	53						1
7	2021-08-19	85						1
8	2021-08-18	70					1
9	2021-08-16	96				1
10	2021-06-28	151						1
11	2021-06-19	89						1
12	2021-06-10	96						1
13	2021-06-10	181						1
14	2021-05-26	86						1
15	2021-05-10	106	1
16	2021-04-19	65								1
17	2021-04-02	114		1
18	2021-03-21	128							1
19	2021-03-20	121							1
20	2021-03-20	124							1
21	2021-03-20	97							1
22	2021-03-20	161							1
23	2021-03-20	161							1
24	2021-03-19	185							1
25	2021-03-17	95							1
26	2021-02-01	65			1
27	2021-01-25	66												1	random pic
28	2021-12-31	103												1	covid shot
29	2021-12-30	78									1
30	2021-12-19	309								1					COVID shot allocation/advocacy
			1	1	1	1	1	8	9	3	1	0	2	2	30
Loyola
1	2021-10-25	81		1
2	2021-10-18	97										1
3	2021-10-17	96		1
4	2021-10-14	89										1
5	2021-10-13	131			1
6	2021-10-09	84			1
7	2021-10-09	63									1
8	2021-10-09	97									1
9	2021-10-08	76									1
10	2021-09-14	91		1
11	2021-09-10	155												1	away rotation
12	2021-09-06	67												1	work
13	2021-08-28	34				1
14	2021-08-24	135		1
15	2021-08-23	81						1
16	2021-08-20	44					1
17	2021-08-18	76			1
18	2021-08-18	18	1
19	2021-08-18	69					1
20	2021-08-17	53												1	thanking faculty
21	2021-08-17	59				1
22	2021-08-16	75						1
23	2021-08-16	74						1
24	2021-08-16	55						1
25	2021-08-16	92						1
26	2021-08-14	108								1
27	2021-08-09	23				1
28	2021-08-08	76					1
29	2021-08-07	55		1
30	2021-07-30	78			1
			1	5	4	3	3	5	0	1	3	2	0	3	30
U Wisconsin
1	2021-10-27	NA Views	1												Podcasts
2	2021-10-25	38	1												Grand Rounds
3	2021-10-21	45							1
4	2021-10-14	33	1
5	2021-10-13	26	1
6	2021-10-11	27	1
7	2021-10-06	203							1
8	2021-09-30	NA Views	1
9	2021-09-29	98										1
10	2021-09-24	41								1
11	2021-09-22	12								1
12	2021-09-21	23								1
13	2021-09-20	122		1
14	2021-09-17	112			1
15	2021-09-17	69	1
16	2021-09-14	30	1
17	2021-09-10	27								1
18	2021-09-09	96	1
19	2021-08-30	77										1
20	2021-08-27	25								1
21	2021-08-26	NA Views	1
22	2021-08-25	111										1
23	2021-08-24	10								1
24	2021-08-23	70	1
25	2021-08-20	44				1
26	2021-08-19	40				1
27	2021-08-18	64			1
28	2021-08-16	53				1
29	2021-08-16	82				1
30	2021-08-16	124				1
	TOTAL		11	1	2	5	0	0	2	6	0	3	0	0	30
Yale
1	2021-10-21	132	1
2	2021-10-07	179							1
3	2021-10-29	104		1
4	2021-09-24	117	1
5	2021-09-20	129		1
6	2021-09-15	102	1
7	2021-09-12	89			1
8	2021-08-23	109		1
9	2021-08-16	143		1
10	2021-07-30	97		1
11	2021-07-25	82												1	cancer dx
12	2021-07-22	109										1
13	2021-07-11	82		1
14	2021-07-10	112		1
15	2021-07-08	143	1
16	2021-07-07	104		1
17	2021-06-27	152		1
18	2021-06-18	110	1
19	2021-06-17	161						1
20	2021-06-16	200						1
21	2021-06-06	159						1
22	2021-05-28	99												1	staff congrats
23	2021-05-23	190		1
24	2021-05-17	149		1
25	2021-05-17	NA Views		1
26	2021-05-14	140		1
27	2021-05-09	119												1	mother's day post
28	2021-05-06	85		1
29	2021-05-03	90		1
30	2021-05-01	70												1	octopus
			5	15	1	0	0	3	1	0	0	1	0	4	30
UC Davis
1	2021-10-20	125									1
2	2021-09-30	27	1
3	2021-09-29	62		1
4	2021-09-29	130		1
5	2021-09-22	109	1
6	2021-09-17	53											1
7	2021-09-16	124							1
8	2021-09-15	86	1
9	2021-09-02	NA Views				1
10	2021-08-25	140				1
11	2021-08-01	64									1
12	2021-07-25	91		1
13	2021-06-14	64						1
14	2021-06-14	NA Views		1
15	2021-06-14	NA Views		1
16	2021-06-13	NA Views		1
17	2021-06-10	NA Views						1
18	2021-05-22	70											1
19	2021-04-29	81	1
20	2021-04-08	60	1
21	2021-04-07	92	1
22	2021-03-24	78							1
23	2021-03-19	180							1
24	2021-03-18	79												1	alumni
25	2021-03-17	76	1
26	2021-03-17	72		1
27	2021-03-13	112												1	group
28	2021-03-08	106											1
29	2021-03-05	39									1
30	2021-03-05	105									1
			7	7	0	2	0	2	3	0	4	0	3	2	30
Brown
1	2021-10-25	113					1
2	2021-10-22	137					1
3	2021-10-19	144					1
4	2021-10-15	109					1
5	2021-10-14	146		1
6	2021-10-12	188					1
7	2021-10-06	213							1
8	2021-09-28	173					1
9	2021-09-21	136						1
10	2021-08-24	96		1
11	2021-08-20	75		1
12	2021-08-20	151											1
13	2021-08-18	114				1
14	2021-08-18	125						1
15	2021-08-16	78				1
16	2021-08-16	186				1
17	2021-08-15	30				1
18	2021-08-06	97					1
19	2021-08-02	37											1
20	2021-07-30	190							1
21	2021-07-02	83		1
22	2021-06-21	126		1
23	2021-06-09	103		1
24	2021-06-06	103		1
25	2021-05-22	112		1
26	2021-05-14	74	1
27	2021-05-06	79	1
28	2021-04-20	100												1
29	2021-04-09	91			1
30	2021-03-19	171							1
TOTAL POSTS			2	8	1	4	7	2	3	0	0	0	2	1	30
UIC
1	2021-10-06	146							1
2	2021-08-04	246							1
3	2021-03-30	100					1
4	2021-03-20	77							1
5	2021-03-19	571							1
6	2021-02-04	95						1
7	2021-02-04	60			1
8	2020-12-23	39												1
9	2020-11-20	113			1
10	2021-10-26	111												1
11	2021-10-18	*1479				1
12	2021-10-07	78						1
13	3077-09-01	77					1
14	2021-09-28	80		1
15	2021-09-27	58					1
16	2021-09-27	NA Views					1
17	2021-09-25	NA Views		1
18	2021-09-25	NA Views		1
19	2021-09-24	38					1
20	2021-09-24	92						1
21	2021-09-11	NA Views			1
22	2021-09-01	62				1
23	2021-08-28	75				1
24	2021-08-27	61												1	dogs
25	2021-08-24	87				1
26	2021-08-20	36				1
27	2021-08-19	83				1
28	2021-08-14	65									1
29	2021-08-13	84											1
30	2021-08-06	101				1
			0	3	3	7	5	3	4	0	1	0	1	3	30
UCSF
1	2021-10-10	102		1
2	2021-10-08	117						1
3	2021-10-06	370							1
4	2021-09-09	76											1
5	2021-09-08	89											1
6	2021-08-19	32											1
7	2021-08-16	118						1
8	2021-08-16	74						1
9	2021-08-16	82						1
10	2021-08-16	133						1
11	2021-08-16	103				1
12	2021-06-30	125		1											? Congrats graduation
13	2021-06-29	NA Views		1											? Congrats retirement
14	2021-06-21	96						1
15	2021-06-18	130						1
16	2021-06-17	203		1
17	2021-06-15	155						1
18	2021-06-10	130						1
19	2021-06-08	90								1
20	2021-06-07	88		1
21	2021-05-07	117		1
22	2021-05-02	179											1
23	2021-05-01	68												1	lei day
24	2021-04-30	113												1	cheifs congrats
25	2021-04-29	116				1
26	2021-03-25	106							1
27	2021-03-19	437							1
28	2021-03-16	NA Views			1
29	2021-03-13	92												1	dog pics
30	2021-03-06	109		1
TOTAL POSTS			0	7	1	2	0	9	3	1	0	0	4	3	30
Penn
1	2021-10-22	109	1
2	2021-10-08	115								1
3	2021-10-06	149							1
4	2021-09-24	96		1
5	2021-09-23	162			1
6	2021-09-17	163		1
7	2021-09-12	105		1
8	2021-08-27	145												1	end of rotatiom
9	2021-08-16	122				1
10	2021-08-02	25				1
11	2021-07-23	121		1											retirement
12	2021-06-28	164		1
13	2021-06-22	142					1
14	2021-06-21	113					1
15	2021-06-20	120					1
16	2021-06-19	191						1
17	2021-06-16	128					1
18	2021-06-16	148					1
19	2021-06-15	153					1
20	2021-06-14	170					1
21	2021-05-15	118		1
22	2021-05-07	113	1
23	2021-04-30	133	1
24	2021-04-02	165		1
25	2021-03-19	196							1
26	2021-03-18	137							1
27	2021-03-14	157		1
28	2021-01-08	131		1
29	2021-01-01	174												1
30	2021-12-25	173		1
TOTAL POSTS			3	10	1	2	7	1	3	1	0	0	0	2	30
UNC
1	2021-10-26	85					1
2	2021-10-19	117					1
3	2021-10-15	178				1
4	2021-10-08	135						1
5	2021-09-30	206	1
6	2021-09-28	154		1
7	2021-09-24	99					1
8	2021-09-21	82					1
9	2021-09-20	107			1
10	2021-09-20	58					1
11	2021-09-17	82					1
12	2021-09-11	108		1
13	2021-07-01	197												1	start of block
14	2021-06-11	34	1
15	2021-05-30	107												1
16	2021-05-26	99			1
17	2021-05-24	143			1
18	2021-04-27	63	1
19	2021-04-12	45	1
20	2021-04-12	123						1
21	2021-04-07	196						1
22	2021-03-19	176							1
23	2021-03-19	132						1
24	2021-03-19	126							1
25	2021-03-18	74											1
26	2021-03-01	25								1
27	2021-02-27	NA Views			1
28	2021-02-25	142			1
29	2021-02-20	132			1
30	2021-02-10	116			1
TOTAL POSTS			4	2	7	1	6	4	2	1	0	0	1	2	30
Baylor
1	2021-10-27	NA Views	1
2	2021-10-26	128		1
3	2021-10-22	118	1
4	2021-10-21	147		1
5	2021-10-11	135								1
6	2021-10-07	193							1
7	2021-10-06	82					1
8	2021-09-30	96					1
9	2021-09-29	125					1
10	2021-09-25	79								1					COVID
11	2021-09-24	96					1
12	2021-09-18	NA Views	1
13	2021-09-18	80					1
14	2021-09-17	66					1
15	2021-09-01	86					1
16	2021-08-30	147					1
17	2021-08-23	120					1
18	2021-08-20	126				1
19	2021-08-19	*9,153		1
20	2021-08-18	167						1
21	2021-08-17	120				1
22	2021-08-17	139					1
23	2021-08-16	10	1
24	2021-08-12	133					1
25	2021-08-11	127					1
26	2021-08-05	69	1
27	2021-08-05	127							1
28	2021-08-03	113					1
29	2021-07-26	86					1
30	2021-07-21	85					1
TOTAL POSTS			5	3	0	2	15	1	2	2	0	0	0	0	30
Johns Hopkins
1	2021-10-21	71									1
2	2021-10-02	110	1
3	2021-09-17	129									1
4	2021-09-16	81	1
5	2021-09-11	126	1
6	2021-09-07	57											1
7	2021-09-04	121	1
8	2021-08-27	129		1
9	2021-08-26	93												1	random pic
10	2021-08-21	28				1
11	2021-08-20	52				1
12	2021-08-19	112				1
13	2021-08-17	29				1
14	2021-08-17	73					1
15	2021-08-17	64					1
16	2021-08-16	57					1
17	2021-08-16	49					1
18	2021-08-16	116					1
19	2021-08-16	87					1
20	2021-08-16	116					1
21	2021-08-16	93				1
22	2021-08-15	29				1
23	2021-08-08	165												1	end rotation
24	2021-08-01	131						1
25	2021-07-31	93		1
26	2021-07-27	122		1
27	2021-07-24	54				1
28	2021-06-24	103												1	transition
29	2021-06-22	89	1
30	2021-06-19	149						1
TOTAL POSTS			5	3	0	7	7	2	0	0	2	0	1	3	30
Northwestern
1	2021-08-21	71					1
2	2021-08-21	36					1
3	2021-08-21	147					1
4	2021-08-19	84					1
5	2021-08-19	71					1
6	2021-08-19	59					1
7	2021-08-18	182					1
8	2021-08-18	131					1
9	2021-08-18	84					1
10	2021-08-17	101					1
11	2021-08-17	112					1
12	2021-08-17	84					1
13	2021-08-16	77					1
14	2021-08-16	137					1
15	2021-08-16	51					1
16	2021-08-05	34				1
17	2021-06-25	223						1
18	2021-06-01	157											1
19	2021-05-31	58					1
20	2021-05-30	61					1
21	2021-05-23	101					1
22	2021-05-20	62					1
23	2021-05-16	74					1
24	2021-05-09	54					1
25	2021-05-06	80					1
26	2021-05-02	130					1
27	2021-04-29	90					1
28	2021-04-26	127					1
29	2021-04-25	95					1
30	2021-04-21	152					1
TOTAL POSTS			0	0	0	1	27	1	0	0	0	0	1	0	30
NY Med Center
1	2021-10-07	105							1
2	2021-09-11	69				1
3	2021-09-11	NA Views											1
4	2021-08-31	46					1
5	2021-08-20	20					1
6	2021-08-20	29					1
7	2021-08-20	44		1
8	2021-08-20	11					1
9	2021-08-20	29					1
10	2021-08-19	46					1
11	2021-08-19	27	1
12	2021-08-19	123			1
13	2021-08-18	41					1
14	2021-08-18	19				1
15	2021-08-17	88				1
16	2021-08-17	32					1
17	2021-08-17	46					1
18	2021-08-16	33				1
19	2021-08-16	29					1
20	2021-08-16	22				1
21	2021-08-13	65	1
22	2021-08-10	28				1
23	2021-08-05	55			1
24	2021-07-30	19				1
25	2021-07-10	71					1
26	2021-07-09	70						1
27	2021-07-07	42									1
28	2021-07-01	50						1
29	2021-06-17	57		1
30	2021-06-16	65						1
TOTAL POSTS			2	2	2	7	11	3	1	0	1	0	1	0	30
NYU
1	2021-10-23	151		1
2	2021-10-22	144									1
3	2021-10-20	40											1
4	2021-10-12	29			1
5	2021-10-07	267							1
6	2021-09-28	60											1
7	2021-09-19	26											1
8	2021-09-09	77												1	Pic
9	2021-09-08	76				1
10	2021-09-03	95				1
11	2021-09-01	105				1
12	2021-08-31	105				1
13	2021-08-30	96				1
14	2021-08-29	75	1
15	2021-08-24	132		1
16	2021-08-21	80				1
17	2021-08-19	109			1
18	2021-08-18	53								1
19	2021-08-17	103				1
20	2021-08-16	83				1
21	2021-08-16	79				1
22	2021-08-16	110				1
23	2021-08-16	53				1
24	2021-08-04	115							1
25	2021-07-29	25				1
26	2021-07-21	95		1
27	2021-07-14	77		1
28	2021-07-12	118		1
29	2021-07-01	121						1
30	2021-06-30	159						1
TOTAL POSTS			1	5	2	12	0	2	2	1	1	0	3	1	30
Einstein
1	2021-10-06	NA Views							1
2	2021-09-15	108										1
3	2021-08-24	44					1
4	2021-08-18	37					1
5	2021-08-17	52					1
6	2021-08-10	69		1
7	2021-08-05	84												1	pic outside OR
8	2021-07-31	91		1
9	2021-07-30	30		1
10	2021-07-26	47		1
11	2021-07-13	52			1
12	2021-07-01	92						1
13	2021-06-30	NA Views												1	clear board
14	2021-06-28	68		1
15	2021-06-16	64		1
16	2021-06-11	77			1
17	2021-06-01	103												1	book post
18	2021-05-21	NA Views		1
19	2021-05-14	NA Views	1
20	2021-04-28	63		1
21	2021-04-27	35		1
22	2021-04-23	45	1
23	2021-04-12	65						1
24	2021-03-31	46										1
25	2021-03-19	135							1
26	2021-01-28	46											1
27	2021-01-25	143		1
28	2021-01-19	91								1
29	2021-01-01	110												1	NYE
30	2021-12-08	NA Views		1
TOTAL POSTS			2	11	2	0	3	2	2	1	0	2	1	4	30
Jefferson
1	2021-10-21	111									1
2	2021-10-10	106					1
3	2021-10-08	108					1
4	2021-10-07	170							1
5	2021-10-06	115					1
6	2021-10-05	145					1
7	2021-10-04	127						1
8	2021-10-03	178								1
9	2021-09-26	90		1
10	2021-09-21	42				1
11	2021-08-19	109				1
12	2021-08-18	155												1	prvs birth
13	2021-08-18	93					1
14	2021-08-17	89				1
15	2021-08-16	151				1
16	2021-08-16	88				1
17	2021-08-16	NA views				1
18	2021-08-12	32				1
19	2021-07-01	82											1
20	2021-06-17	109		1
21	2021-06-15	199						1
22	2021-06-14	137												1	out of oR
23	2021-06-12	134						1
24	2021-06-11	83									1
25	2021-06-09	141												1	near graduation
26	2021-05-16	109		1
27	2021-05-01	155		1
28	2021-03-19	190							1
29	2021-03-18	*1672							1
30	2021-02-09	105		1
TOTAL POSTS			0	5	0	7	5	3	3	1	2	0	1	3	30
Mt Sinai
1	2021-10-19	72	1
2	2021-10-13	120										1
3	2021-10-12	100			1
4	2021-10-07	125							1
5	2021-10-06	170							1
6	2021-10-01	88								1
7	2021-09-24	38					1
8	2021-09-23	55					1
9	2021-09-14	83	1
10	2021-09-09	94	1
11	2021-08-20	83					1
12	2021-08-19	60					1
13	2021-08-18	74					1
14	2021-08-17	65					1
15	2021-08-17	84		1
16	2021-08-15	138												1	baby post
17	2021-08-04	159							1
18	2021-06-08	105						1
19	2021-05-28	*5465												1	song
20	2021-05-25	76	1
21	2022-05-12	96												1	pic
22	2021-04-23	66												1	pic
23	2021-04-16	95		1
24	2021-04-14	68												1	res pic
25	2021-04-14	58	1
26	2021-04-07	76												1	res pic
27	2021-03-19	134							1
28	2021-03-09	88		1
29	2021-02-24	73		1
30	2022-02-10	74												1	res pic
TOTAL POSTS			5	4	1	0	6	1	4	1	0	1	0	7	30
MC Georgia
1	2021-10-23	53		1
2	2021-10-22	69									1
3	2021-10-21	51		1
4	2021-10-20	35		1
5	2021-10-19	80			1
6	2021-10-14	67				1
7	2021-10-14	84							1
8	2021-10-11	95								1					vaccine
9	2021-10-02	122		1
10	2021-09-29	46												1	Random pic
11	2021-09-23	65										1
12	2021-09-21	59		1
13	2021-09-20	76						1
14	2021-09-15	25				1
15	2021-09-14	79												1
16	2021-09-13	75		1											random pic
17	2021-09-10	38				1
18	2021-09-08	47		1
19	2021-08-20	NA Views					1
20	2021-08-19	19						1
21	2021-08-17	43					1
22	2021-08-17	NA Views					1
23	2021-08-17	36				1
24	2021-08-15	34				1
25	2021-08-13	42					1
26	2021-08-13	43					1
27	2021-08-13	69					1
28	2021-08-12	56				1
29	2021-07-30	96	1
30	2021-07-29	16				1
TOTAL POSTS			1	7	1	7	6	2	1	1	1	1	0	2	30
Mass Gen
1	2021-10-27	158		1
2	2021-10-21	114		1
3	2021-10-20	96										1
4	2021-10-19	136									1
5	2021-10-18	150		1
6	2021-10-13	57							1
7	2021-10-10	118		1
8	2021-10-08	89					1
9	2021-10-07	103					1
10	2021-10-07	171							1
11	2021-10-06	266							1
12	2021-10-05	125		1
13	2021-09-23	106							1
14	2021-09-21	124				1
15	2021-09-20	115		1
16	2022-09-18	164		1
17	2021-09-17	86				1
18	2022-09-16	111												1
19	2022-09-13	149					1
20	2021-09-12	85								1
21	2021-09-10	97										1			random pic
22	2021-09-08	117	1
23	2021-09-08	231		1
24	2021-08-29	105												1	end block
25	2021-08-28	158												1	end block
26	2021-08-25	120		1
27	2021-08-21	77		1
28	2021-08-20	68			1
29	2021-08-19	107				1
30	2021-08-18	42				1
TOTAL POSTS			1	10	1	4	3	0	4	1	1	2	0	3	30
Tufts
1	2021-10-26	109		1
2	2021-10-15	152		1
3	2021-10-09	129	1
4	2021-10-06	256							1
5	2021-10-03	127		1
6	2021-10-02	203								1
7	2021-09-29	131		1
8	2021-09-27	99				1
9	2021-09-26	128		1
10	2021-09-15	NA Views	1
11	2022-09-13	148												1	res pic
12	2021-09-08	151			1
13	2021-09-07	80												1	res pic
14	2021-08-17	122			1
15	2021-08-13	101						1
16	2021-08-05	NA Views	1
17	2021-07-14	55											1
18	2021-07-01	88											1
19	2021-06-22	164											1
20	2021-06-18	135						1
21	2021-06-17	96						1
22	2021-06-16	95											1
23	2021-06-14	67											1
24	2021-06-11	103											1
25	2021-06-10	69					1
26	2021-06-09	85											1
27	2021-06-07	52					1
28	2021-06-06	NA Views											1
29	2021-06-05	63					1
30	2021-06-03	92		1
TOTAL POSTS			3	6	2	1	3	3	1	1	0	0	8	2	30
UCLA
1	2021-10-24	121		1
2	2021-10-23	108			1
3	2021-10-21	133	1
4	2021-10-06	155							1
5	2021-10-01	99									1
6	2021-10-28	128										1
7	2021-09-26	120								1
8	2021-09-26	99		1
9	2021-09-22	85		1
10	2021-09-21	144					1
11	2021-09-15	106		1
12	2021-09-13	31				1
13	2021-09-03	102												1	end of rotatino
14	2021-09-03	103		1
15	2021-08-26	104												1	res pic
16	2021-08-25	100												1
17	2021-08-24	94												1	res pic
18	2021-08-23	114		1
19	2021-08-20	65					1
20	2021-08-19	NA views					1
21	2021-08-19	NA views					1
22	2021-08-17	NA Views				1
23	2021-08-17	78				1
24	2021-08-16	69				1
25	2021-08-10	19				1
26	2021-08-08	102										1
27	2021-08-03	69	1
28	2021-07-30	56												1	res pic
29	2021-07-28	142										1
30	2021-07-19	92									1
TOTAL POSTS			2	6	1	5	4	0	1	1	2	3	0	5	30
U Washington
1	2021-10-21	118							1
2	2021-09-29	NA views				1
3	2021-09-20	103		1
4	2021-09-02	58				1
5	2021-08-25	24											1
6	2021-08-18	119				1
7	2021-08-16	72				1
8	2021-08-10	80					1
9	2021-08-10	19				1
10	2021-08-05	85	1
11	2021-07-26	99					1
12	2021-07-01	214						1
13	2021-06-28	136				1
14	2021-06-25	129						1
15	2021-06-14	118						1
16	2021-05-31	111						1
17	2021-05-24	79	1
18	2021-05-23	78		1
19	2021-05-05	95				1
20	2021-04-29	109	1
21	2022-04-07	146							1
22	2021-04-01	110		1
23	2021-03-19	191							1
24	2021-03-15	164							1
25	2021-03-04	98												1	random pic
26	2021-03-01	105		1
27	2021-02-20	102						1
28	2021-02-18	97										1
29	2021-02-14	149		1
30	2021-02-13	95												1	pic
TOTAL POSTS			3	5	0	7	2	5	4	0	0	1	1	2	30
Columbia
1	2021-10-07	149							1
2	2021-10-07	170							1
3	2021-09-16	103	1
4	2021-08-11	171		1
5	2021-08-01	21				1
6	2021-07-21	47					1
7	2021-07-14	119					1
8	2021-07-12	80					1
9	2021-07-08	52					1
10	2021-07-06	61					1
11	2021-07-01	74					1
12	2021-06-28	117						1
13	2021-06-28	90						1
14	2021-06-26	71					1
15	2021-06-25	75					1
16	2021-06-24	50					1
17	2021-06-23	99					1
18	2021-06-22	89					1
19	2021-06-21	84					1
20	2021-06-20	115						1
21	2021-06-17	128						1
22	2021-05-27	136		1
23	2021-05-18	77	1
24	2021-04-21	122												1	res pic
25	2021-03-28	120		1
26	2021-03-19	155							1
27	2021-03-17	117						1
28	2021-02-19	80	1
29	2021-02-11	99			1
30	2021-02-03	175		1											TOTAL
TOTAL POSTS			3	4	1	1	12	5	3	0	0	0	0	1	30
		TOTAL #	156	324	86	216	328	184	134	56	60	46	76	134	1800
		TOTAL %	8.66667	18	4.77778	12	18.2222	10.2222	7.44444	3.11111	3.33333	2.55556	4.22222	7.44444
	51

## Sheet: Highlight Reel
Program Name	Instagram site	Highlights
Temple University Hospital Program	https://www.instagram.com/templeobgyn_residency	Showcase 2021	NF R3 Takeover	#ACOGResWeek20	Intern Takeover	ATTN Applicants	Retreat 2018
		Info	DITL	Info	DITL	Info	Social
Total 6		Location	DITL	Advocacy/Diversity	Q&A	Biographies	Rotations	Info/ACOG Res Week	Wellness	Education	Social	Research	Other
	6	0	2	0	0	0	0	3	0	0	1	0	0
Washington University/B-JH/SLCH Consortium Program	https://www.instagram.com/washuobgyn	Urogyn	STL & Campus	Published	Fertility	MFM	Residency 2	Family Planning	Gyn Onc	Research	Resources	Residnecy	AcogResWeek21	Grants & Awards	MIGS	Pediatric gyn	Studies	#ACOGResWeek20	Gen OBGYN	Fetal Care
		Info	Location	Research	Info	Info	Info	Info	Info	Research	Advocacy	Info	Info	Other	Info	Info	Other	Info	Info	Info
Total 19		Location	DITL	Advocacy/Diversity	Q&A	Biographies	Rotations	Info/ACOG Res Week	Wellness	Education	Social	Research	Other
	19	1	0	1	0	0	0	13	0	0	0	2	2
Emory University School of Medicine Program	https://www.instagram.com/emorygynob	Intern Takeover	Midtowan Intern	Day in the Life	Intern Takeover	Day in the Life	Infertility Q&A	Mentors	Videos	Women's Health	Stories
		DITL	DITL	DITL	DITL	DITL	Q&A	Other	Other	Advocacy/iversity	Other
Total 10		Location	DITL	Advocacy/Diversity	Q&A	Biographies	Rotations	Info/ACOG Res Week	Wellness	Education	Social	Research	Other
	10	0	5	1	1	0	0	0	0	0	0	0	3
Ohio State University/Mt Carmel Hospital Program	https://www.instagram.com/ohiostateobgyn	Intern Class	Our Program	Education	Q&A	Rotations	Columbus
		Biographies	Info	Education	Q&A	Rotations	Location
Total 6		Location	DITL	Advocacy/Diversity	Q&A	Biographies	Rotations	Info/ACOG Res Week	Wellness	Education	Social	Research	Other
	6	1	0	0	1	1	1	1	0	1	0	0	0
University of Michigan Health System Program	https://www.instagram.com/umichobgyn	Program	RRR App	Residents	Faculty	Ann Arbor	Dr. Pleasant (being black in OBGYN)
		Info	Info	Social	Social	Location	Advocacy/Diversity
Total 6		Location	DITL	Advocacy/Diversity	Q&A	Biographies	Rotations	Info/ACOG Res Week	Wellness	Education	Social	Research	Other
	6	1	0	1	0	0	0	2	0	0	2	0	0
UPMC Medical Education Program	https://www.instagram.com/mageeobgynresidency	2020 Holiday	Life @ Magee	Pittsburgh	Meet us	Wellness	Living	Traditions	ACOGResWeek20	Faculty	Interns	Pets of Magee	Q&A
		Social	DITL	Location	Biographies	Wellness	Location	Social	Info	Biographies	Biographies	Social	Q&A
Total 12		Location	DITL	Advocacy/Diversity	Q&A	Biographies	Rotations	Info/ACOG Res Week	Wellness	Education	Social	Research	Other
	12	2	1	0	1	3	0	1	1	0	3	0	0
Stanford Health Care-Sponsored Stanford University Program	https://www.instagram.com/stanford_obgyn_res	Match Day	About Us	AM Didactics	Advocacy	Research	Wellness	L&D Tour
		Other	Info	Education	Advocacy	Research	Wellness	Info/ACOG Res Week
Total 7		Location	DITL	Advocacy/Diversity	Q&A	Biographies	Rotations	Info/ACOG Res Week	Wellness	Education	Social	Other	Research
	7	0	0	1	0	0	0	2	1	1	0	1	1
Loyola University Medical Center Program	https://www.instagram.com/lumcobgyn	Insta Takeover	Unique Aspects	Wellness	Faculty	Our Residents	Research Day	Wellness Week	Day on L&D	Attending Q&A	Virtual Pet Wall	Looking back
		Info	Info	Wellness	Biographies	Biographies	Research	Welness	DITL	Q&A	Social	Social
Total 11		Location	DITL	Advocacy/Diversity	Q&A	Biographies	Rotations	Info/ACOG Res Week	Wellness	Education	Social	Research	Other
	11	0	1	0	1	2	0	2	2	0	2	1	0
University of Wisconsin Hospitals and Clinics Program	https://www.instagram.com/wiscobgyn	#PowerofRural	Community Talks	Podcast	2021 Fellows	2021 Wellness	2021 Advocacy	2021 Research	2021 Simulation	2021 MedEd	2021 Features	2021 Takeover	2021 Faculty	2021 Residents	2021 CC Summit	Wisc residents	Wisc faculty	Res features	Advocate/Teach	APP Fellows	#ACOGResWeek20	Wellness in WI	Pets of UWOBGYN	Research Day 18
		Info	Education	Education	Biographies	Welness	Advocacy/Diversity	Research	Education	Education	Info	DITL	Biographies	Biographies	Advocacy	Biographies	Biographies	Info	Advocacy	Biographies	Info	Wellness	Social	Research
Total 23		Location	DITL	Advocacy/Diversity	Q&A	Biographies	Rotations	Info/ACOG Res Week	Wellness	Education	Social	Research	Other
	23	0	1	3	0	6	0	4	2	4	1	2	0
Yale-New Haven Medical Center Program	https://www.instagram.com/yaleobgynres	None
Total 0		Location	DITL	Advocacy/Diversity	Q&A	Biographies	Rotations	Info/ACOG Res Week	Wellness	Education	Social	Research	Other
	0	0	0	0	0	0	0	0	0	0	0	0	0
University of California Davis Health Program	https://www.instagram.com/ucdobgynresidency	Baby Shower	ACOGbewell	PGY4 Takeover	PGY3 Takeover	Intern Takeover	#acogbewell2019	CIM	Retreat 2019
		Social	Wellness	DITL	DITL	DITL	Wellness	Social	Social
Total 8		Location	DITL	Advocacy/Diversity	Q&A	Biographies	Rotations	Info/ACOG Res Week	Wellness	Education	Social	Research	Other
	8	0	3	0	0	0	0	0	2	0	3	0	0
Women and Infants Hospital of Rhode Island/Brown University Program	https://www.instagram.com/brownobgynresidency	We <3 RI	Team	Retreat	Lil Rhody	Didactics	Holiday Love	Advocacy	ACOG Showcase	Shoutouts	Open House	Day in the Life	Code Black RI
		Location	Social	Social	Location	Education	Social	Advocacy	Info	Other	Info	DITL	Advocacy
Total 12		Location	DITL	Advocacy/Diversity	Q&A	Biographies	Rotations	Info/ACOG Res Week	Wellness	Education	Social	Research	Other
	12	2	1	2	0	0	0	2	0	1	3	0	1
University of Illinois College of Medicine at Chicago Program	https://www.instagram.com/uicobgynresidents	Float Trip
		Social
Total 1		Location	DITL	Advocacy/Diversity	Q&A	Biographies	Rotations	Info/ACOG Res Week	Wellness	Education	Social	Research	Other
	1	0	0	0	0	0	0	0	0	0	1	0	0
University of California (San Francisco) Program	https://www.instagram.com/ucsfobgyn	ACOG Showcase 2	ACOG Showcase 1	COVID Vaccines	Latinx Heritage	ACOG Res Week
		info	info	Advocacy/Diversity	advocacy/diversity	info
Total 5		Location	DITL	Advocacy/Diversity	Q&A	Biographies	Rotations	Info/ACOG Res Week	Wellness	Education	Social	Research	Other
	5	0	0	2	0	0	0	3	0	0	0	0	0
Pennsylvania Hospital of the University of Pennsylvania Health System Program	https://www.instagram.com/pennsyobgyn	ResWeek21	Wellness	ResWeek20	Posse	Day in the Life	Q&A	Medical
		info	Wellness	info	social	DITL	Q&A	other
Total 7		Location	DITL	Advocacy/Diversity	Q&A	Biographies	Rotations	Info/ACOG Res Week	Wellness	Education	Social	Research	Other
	7	0	1	0	1	0	0	2	1	0	1	0	1
University of North Carolina Hospitals Program	https://www.instagram.com/uncobgynres	PGY1 Profiles	Memes	#FacultyFriday	Onc Boards	PGY3 Profiles	PG2 Profiles	PGY4 Profiles	Past Residents	Day in the Life
		biographies	Other	Biographies	Other	Biographies	Bio	bio	bio	DITL
Total 9		Location	DITL	Advocacy/Diversity	Q&A	Biographies	Rotations	Info/ACOG Res Week	Wellness	Education	Social	Research	Other
	9	0	1	0	0	6	0	0	0	0	0	0	2
Baylor College of Medicine Program	https://www.instagram.com/bcm_obgyn	Appreciation Message	#Final20of2020	BT L&D Takeover	Q&A	Clinic Takeover
		other	other	DITL	Q&A	DITL
Total 5		Location	DITL	Advocacy/Diversity	Q&A	Biographies	Rotations	Info/ACOG Res Week	Wellness	Education	Social	Research	Other
	5	0	2	0	1	0	0	0	0	0	0	0	2
Johns Hopkins University Program	https://www.instagram.com/hopkinsgynob	Faculty	For Applicants	Residents	Day in the Life	Highlights	KGOS
		biographies	info	Biographies	DITL	Other	Other
Total 6		Location	DITL	Advocacy/Diversity	Q&A	Biographies	Rotations	Info/ACOG Res Week	Wellness	Education	Social	Research	Other
	6	0	1	0	0	2	0	1	0	0	0	0	2
McGaw Medical Center of Northwestern University Program	https://www.instagram.com/northwestern.obgyn	Advocacy	Life	Prentice GynOnc	Profile	Prentice MFM	Prentice MIGS	Prentice Gyne	Stroger Gyne	Retreat
		Advocacy	Location	Rotation	Bio	Rotation	Rotations	Rotation	Rotation	Social
Total 9		Location	DITL	Advocacy/Diversity	Q&A	Biographies	Rotations	Info/ACOG Res Week	Wellness	Education	Social	Research	Other
	9	1	0	1	0	1	5	0	0	0	1	0	0
New York Medical College at Westchester Medical Center Program	https://www.instagram.com/nymcobgyn	The Residents	Resident Life	Wellness	Scholarly Work	Unique Aspects	Day in the Life	Q&A
		biographies	Social	Wellness	Research	Info	DITL	Q&A
Total 7		Location	DITL	Advocacy/Diversity	Q&A	Biographies	Rotations	Info/ACOG Res Week	Wellness	Education	Social	Research	Other
	7	0	1	0	1	1	0	1	1	0	1	1	0
NYU Grossman School of Medicine Program	https://www.instagram.com/nyuobgynresidency	Wellness	DiTL II	Day in the LIfe	NYU Brooklyn	Research	NYU Tisch	Funny	PGY4 2021	PGY3 2021	Leadership	PGY2 2021	Interns 2021	Bellevue	Education	PGY3	Virtual Event	Fellow match	DiTL PGY2	DiTL Interns	PGY2	Schedule	PGY4	PGY1
		Wellness	DITL	DITL	Rotation	Research	Rotations	Social	Bio	Bio	Other	Bio	Bio	Rotation	Education	Social	Advocacy/Diversity	social	DITL	DITL	social	info	social	social
Total 23		Location	DITL	Advocacy/Diversity	Q&A	Biographies	Rotations	Info/ACOG Res Week	Wellness	Education	Social	Research	Other
	23	0	4	1	0	4	3	1	1	1	6	1	1
Albert Einstein Healthcare Network Program	https://www.instagram.com/einsteinobgyn	Resident Life	ACOG Showcase	Research	Philly Friday	Applicants	Meet Us Monday
		DITL	Info	Research	Location	Q&A	Bio
Total 6		Location	DITL	Advocacy/Diversity	Q&A	Biographies	Rotations	Info/ACOG Res Week	Wellness	Education	Social	Research	Other
	6	1	1	0	1	1	0	1	0	0	0	1	0
Sidney Kimmel Medical College at Thomas Jefferson University/TJUH Program	https://www.instagram.com/jeffersonobgyn	Intern Takeover		Ask us Anything	wellness	education	About Us	Birthdays	Good Job	Social Justice	Good Vibes only
		DITL		Q&A	wellness	Education	Info	Social	Advocacy	Diversity	Social
Total 7		Location	DITL	Advocacy/Diversity	Q&A	Biographies	Rotations	Info/ACOG Res Week	Wellness	Education	Social	Research	Other
	9	0	1	2	1	0	0	1	1	1	2	0	0
Icahn School of Medicine at Mount Sinai (West) Program	https://www.instagram.com/msw.obgyn.residency	Virtual OBGYN	Q&A	Rotations
		Info	Q&A	Rotation
Total 3		Location	DITL	Advocacy/Diversity	Q&A	Biographies	Rotations	Info/ACOG Res Week	Wellness	Education	Social	Research	Other
	3	0	0	0	1	0	1	1	0	0	0	0	0
Medical College of Georgia Program	https://www.instagram.com/mcgobgyn	Augusta	Just for fun	2021 Takeover	DEI	Tours	Q&A	PGY1	PGY2	PGY3	PGY4	Takeover Pt 1	Takeover Pt 2	Learning	Advocacy	Peru	2020 Takeover	BLM
		Location	Social	DITL	advocacy/diversity	DITL	Q&A	bio	bio	bio	bio	DITL	DITL	education	Advocacy	Social	DITL	Advocacy
Total 17		Location	DITL	Advocacy/Diversity	Q&A	Biographies	Rotations	Info/ACOG Res Week	Wellness	Education	Social	Research	Other
	17	1	5	3	1	4	0	0	0	1	2	0	0
Brigham and Women's Hospital/Massachusetts General Hospital Program	https://www.instagram.com/bwhmghobgyn	MGH Gyn	MGH Gyn	ProChoice	ACOG Showcase	Boston	class of 2024	stratus	c-section
		rotation	rotation	Advocacy/Diversity	info	location	bio	education	other
Total 8		Location	DITL	Advocacy/Diversity	Q&A	Biographies	Rotations	Info/ACOG Res Week	Wellness	Education	Social	Research	Other
	8	1	0	1	0	1	2	1	0	1	0	0	1
Tufts Medical Center Program	https://www.instagram.com/obgynresidencytuftsmc	Advocacy	Takeover	DITL: MFM	DITL: MW	DITL: Intern	DITL: Tufts	DITL: NH
		Advocacy	DITL	DITL	ditl	ditl	ditl	ditl
Total 7		Location	DITL	Advocacy/Diversity	Q&A	Biographies	Rotations	Info/ACOG Res Week	Wellness	Education	Social	Research	Other
	7	0	6	1	0	0	0	0	0	0	0	0	0
UCLA David Geffen School of Medicine/UCLA Medical Center Program	https://www.instagram.com/uclaobgynedu	Spotlight	Our program	Ronald Reagan	Olive View	Life in LA	Resident Love	Curriculum
		biographies	info	Rotation	rotation	location	Social	rotation
Total 7		Location	DITL	Advocacy/Diversity	Q&A	Biographies	Rotations	Info/ACOG Res Week	Wellness	Education	Social	Research	Other
	7	1	0	0	0	1	3	1	0	0	1	0	0
University of Washington Program	https://www.instagram.com/uwobgynresidents	Workflow	Wellness	About Us	Q&A	Rotations
		Other	Wellness	Info	Q&A	Rotations
Total 5		Location	DITL	Advocacy/Diversity	Q&A	Biographies	Rotations	Info/ACOG Res Week	Wellness	Education	Social	Research	Other
	5	0	0	0	1	0	1	1	1	0	0	0	1
New York Presbyterian Hospital (Columbia Campus) Program	https://www.instagram.com/columbiaobgyn_residency	Retreat 2021	AuduBonBons	DITLO L&D tern	ACOG Showcase	Apply	Elective	Match	Education	Labor Floor Fun	GYN
		Social	education	DITL	info	info	Advocacy	Other	Education	DITL	DITL
Total 10		Location	DITL	Advocacy/Diversity	Q&A	Biographies	Rotations	Info/ACOG Res Week	Wellness	Education	Social	Research	Other
	10	0	3	1	0	0	0	2	0	2	1	0	1
	CATEGORIES	Location	Information regarding city the program is in
		DITL	Day in the Life or Takeover
		Advocacy/Diversity	Anything regarding advocacy or diversity
		Q&A	Has Q&A porrtion on instagram
		Biographies	Include classes, faculty, residents
		Rotations	Specific rotations or going highlighting a location/rotation
		Info/ACOG Res Week	Information for applicants including ACOG resident week and Showcase, or things about the program in general
		Wellness
		Education
		Social
		Other

## Sheet: Other Info
	Instagram:	https://www.instagram.com/virtual.obgyn.match/
	Twitter:	https://twitter.com/ObgynVirtual
	Hashtag	#ACOG-ResWeek20
	** Obtained info Oct 27, 2021
	** Obtained twitter stuff Dec 3, 2021
	Size of city	Population
	Large metropolitan	1.5 million or more
	Metropolitan	500,000 - 1.5 million
	Medium-size urban	200,000 - 500,000		US Census bureau
	Small urban	50,000 - 200,000
	Ranking programs
	Doximity reputation
	> 220 STEP 1 score	https://tools.apgo.org/residency-directory/search-residency-directory/
